# Supplementary material for: Comparative Analysis of Public RNA-Sequencing Data from Human Intestinal Enteroid (HIEs) Infected with Enteric RNA Viruses Identifies Universal and Virus-Specific Epithelial Responses
Source: Viruses. 2021 Jun 3;13(6):1059. doi: 10.3390/v13061059 (PMC8227290; doi:10.3390/v13061059)
Supplement: Supplementary file 1 [file viruses-13-01059-s001.zip]

Archive with 4 entries (4 files):
- Supplemental Table 1 - List of SRA used in this study.xlsx
- Supplemental Table 2 - Genes shared and unique across datasets.xlsx
- Supplemental Table 3 - Genes unique across datasets.xlsx
- supplemental_figure_01.png
