# Supplementary material for: Comparative Analysis of Public RNA-Sequencing Data from Human Intestinal Enteroid (HIEs) Infected with Enteric RNA Viruses Identifies Universal and Virus-Specific Epithelial Responses
Source: Viruses. 2021 Jun 3;13(6):1059. doi: 10.3390/v13061059 (PMC8227290; doi:10.3390/v13061059)
Supplement: Supplementary file 1 [file viruses-13-01059-s001.zip › Supplemental Table 1 - List of SRA used in this study.xlsx]

## Sheet: SRA_list
Supplemental Table 1: SRA List of Samples Used in the Study and Associated Metadata
SRA_code	ENA_code	download_link	sample_rename	reads	layout	cell	sample	cell_origin	treament	project	time_hours	instrument	GEO_number	EMBL-EBI_ArrayExpress
not_available	ERR3671300	ftp://ftp.sra.ebi.ac.uk/vol1/fastq/ERR367/000/ERR3671300/ERR3671300.fastq.gz	astroM01	R1	single	D124	Sample 16	duodenum	mock	Wobus_Kolawole	24	Hi-Seq 2500	not_available	E-MTAB-8527
not_available	ERR3671301	ftp://ftp.sra.ebi.ac.uk/vol1/fastq/ERR367/001/ERR3671301/ERR3671301.fastq.gz	astroM02	R1	single	D124	Sample 17	duodenum	mock	Wobus_Kolawole	24	Hi-Seq 2500	not_available	E-MTAB-8527
not_available	ERR3671302	ftp://ftp.sra.ebi.ac.uk/vol1/fastq/ERR367/002/ERR3671302/ERR3671302.fastq.gz	astroM03	R1	single	D124	Sample 18	duodenum	mock	Wobus_Kolawole	24	Hi-Seq 2500	not_available	E-MTAB-8527
not_available	ERR3671289	ftp://ftp.sra.ebi.ac.uk/vol1/fastq/ERR367/009/ERR3671289/ERR3671289.fastq.gz	astroV01	R1	single	D124	Sample 13	duodenum	astrovirus	Wobus_Kolawole	24	Hi-Seq 2500	not_available	E-MTAB-8527
not_available	ERR3671290	ftp://ftp.sra.ebi.ac.uk/vol1/fastq/ERR367/000/ERR3671290/ERR3671290.fastq.gz	astroV02	R1	single	D124	Sample 14	duodenum	astrovirus	Wobus_Kolawole	24	Hi-Seq 2500	not_available	E-MTAB-8527
not_available	ERR3671291	ftp://ftp.sra.ebi.ac.uk/vol1/fastq/ERR367/001/ERR3671291/ERR3671291.fastq.gz	astroV03	R1	single	D124	Sample 15	duodenum	astrovirus	Wobus_Kolawole	24	Hi-Seq 2500	not_available	E-MTAB-8527
SRR7627237	not_available	https://sra-downloadb.be-md.ncbi.nlm.nih.gov/sos3/sra-pub-run-19/SRR7627237/SRR7627237.1	noroM01	R1	single	TI365	TI365-Mock-48h-1	ileum	mock	Goodfellow_Hosmillo	48	NextSeq 500	GSE117911	not_available
SRR7627238	not_available	https://sra-downloadb.be-md.ncbi.nlm.nih.gov/sos3/sra-pub-run-19/SRR7627238/SRR7627238.1	noroM01	R2	single	TI365	TI365-Mock-48h-1	ileum	mock	Goodfellow_Hosmillo	48	NextSeq 500	GSE117911	not_available
SRR7627239	not_available	https://sra-downloadb.be-md.ncbi.nlm.nih.gov/sos3/sra-pub-run-20/SRR7627239/SRR7627239.1	noroM01	R3	single	TI365	TI365-Mock-48h-1	ileum	mock	Goodfellow_Hosmillo	48	NextSeq 500	GSE117911	not_available
SRR7627240	not_available	https://sra-downloadb.be-md.ncbi.nlm.nih.gov/sos3/sra-pub-run-20/SRR7627240/SRR7627240.1	noroM01	R4	single	TI365	TI365-Mock-48h-1	ileum	mock	Goodfellow_Hosmillo	48	NextSeq 500	GSE117911	not_available
SRR7627241	not_available	https://sra-downloadb.be-md.ncbi.nlm.nih.gov/sos2/sra-pub-run-15/SRR7627241/SRR7627241.1	noroM02	R1	single	TI365	TI365-Mock-48h-2	ileum	mock	Goodfellow_Hosmillo	48	NextSeq 500	GSE117911	not_available
SRR7627242	not_available	https://sra-downloadb.be-md.ncbi.nlm.nih.gov/sos2/sra-pub-run-15/SRR7627242/SRR7627242.1	noroM02	R2	single	TI365	TI365-Mock-48h-2	ileum	mock	Goodfellow_Hosmillo	48	NextSeq 500	GSE117911	not_available
SRR7627243	not_available	https://sra-downloadb.be-md.ncbi.nlm.nih.gov/sos2/sra-pub-run-15/SRR7627243/SRR7627243.1	noroM02	R3	single	TI365	TI365-Mock-48h-2	ileum	mock	Goodfellow_Hosmillo	48	NextSeq 500	GSE117911	not_available
SRR7627244	not_available	https://sra-downloadb.be-md.ncbi.nlm.nih.gov/sos2/sra-pub-run-15/SRR7627244/SRR7627244.1	noroM02	R4	single	TI365	TI365-Mock-48h-2	ileum	mock	Goodfellow_Hosmillo	48	NextSeq 500	GSE117911	not_available
SRR7627245	not_available	https://sra-downloadb.be-md.ncbi.nlm.nih.gov/sos2/sra-pub-run-15/SRR7627245/SRR7627245.1	noroM03	R1	single	TI365	TI365-Mock-48h-3	ileum	mock	Goodfellow_Hosmillo	48	NextSeq 500	GSE117911	not_available
SRR7627246	not_available	https://sra-downloadb.be-md.ncbi.nlm.nih.gov/sos2/sra-pub-run-15/SRR7627246/SRR7627246.1	noroM03	R2	single	TI365	TI365-Mock-48h-3	ileum	mock	Goodfellow_Hosmillo	48	NextSeq 500	GSE117911	not_available
SRR7627247	not_available	https://sra-downloadb.be-md.ncbi.nlm.nih.gov/sos2/sra-pub-run-15/SRR7627247/SRR7627247.1	noroM03	R3	single	TI365	TI365-Mock-48h-3	ileum	mock	Goodfellow_Hosmillo	48	NextSeq 500	GSE117911	not_available
SRR7627248	not_available	https://sra-downloadb.be-md.ncbi.nlm.nih.gov/sos2/sra-pub-run-15/SRR7627248/SRR7627248.1	noroM03	R4	single	TI365	TI365-Mock-48h-3	ileum	mock	Goodfellow_Hosmillo	48	NextSeq 500	GSE117911	not_available
SRR7627273	not_available	https://sra-downloadb.be-md.ncbi.nlm.nih.gov/sos3/sra-pub-run-19/SRR7627273/SRR7627273.1	noroM04	R1	single	TI006	TI006-Mock-48h-1	ileum	mock	Goodfellow_Hosmillo	48	NextSeq 500	GSE117911	not_available
SRR7627274	not_available	https://sra-downloadb.be-md.ncbi.nlm.nih.gov/sos3/sra-pub-run-21/SRR7627274/SRR7627274.1	noroM04	R2	single	TI006	TI006-Mock-48h-1	ileum	mock	Goodfellow_Hosmillo	48	NextSeq 500	GSE117911	not_available
SRR7627275	not_available	https://sra-downloadb.be-md.ncbi.nlm.nih.gov/sos3/sra-pub-run-19/SRR7627275/SRR7627275.1	noroM04	R3	single	TI006	TI006-Mock-48h-1	ileum	mock	Goodfellow_Hosmillo	48	NextSeq 500	GSE117911	not_available
SRR7627276	not_available	https://sra-downloadb.be-md.ncbi.nlm.nih.gov/sos3/sra-pub-run-20/SRR7627276/SRR7627276.1	noroM04	R4	single	TI006	TI006-Mock-48h-1	ileum	mock	Goodfellow_Hosmillo	48	NextSeq 500	GSE117911	not_available
SRR7627277	not_available	https://sra-downloadb.be-md.ncbi.nlm.nih.gov/sos3/sra-pub-run-21/SRR7627277/SRR7627277.1	noroM05	R1	single	TI006	TI006-Mock-48h-2	ileum	mock	Goodfellow_Hosmillo	48	NextSeq 500	GSE117911	not_available
SRR7627278	not_available	https://sra-downloadb.be-md.ncbi.nlm.nih.gov/sos2/sra-pub-run-15/SRR7627278/SRR7627278.1	noroM05	R2	single	TI006	TI006-Mock-48h-2	ileum	mock	Goodfellow_Hosmillo	48	NextSeq 500	GSE117911	not_available
SRR7627280	not_available	https://sra-downloadb.be-md.ncbi.nlm.nih.gov/sos2/sra-pub-run-15/SRR7627280/SRR7627280.1	noroM05	R3	single	TI006	TI006-Mock-48h-2	ileum	mock	Goodfellow_Hosmillo	48	NextSeq 500	GSE117911	not_available
SRR7627279	not_available	https://sra-downloadb.be-md.ncbi.nlm.nih.gov/sos2/sra-pub-run-15/SRR7627279/SRR7627279.1	noroM05	R4	single	TI006	TI006-Mock-48h-2	ileum	mock	Goodfellow_Hosmillo	48	NextSeq 500	GSE117911	not_available
SRR7627281	not_available	https://sra-downloadb.be-md.ncbi.nlm.nih.gov/sos3/sra-pub-run-19/SRR7627281/SRR7627281.1	noroM06	R1	single	TI006	TI006-Mock-48h-3	ileum	mock	Goodfellow_Hosmillo	48	NextSeq 500	GSE117911	not_available
SRR7627282	not_available	https://sra-downloadb.be-md.ncbi.nlm.nih.gov/sos3/sra-pub-run-21/SRR7627282/SRR7627282.1	noroM06	R2	single	TI006	TI006-Mock-48h-3	ileum	mock	Goodfellow_Hosmillo	48	NextSeq 500	GSE117911	not_available
SRR7627283	not_available	https://sra-downloadb.be-md.ncbi.nlm.nih.gov/sos3/sra-pub-run-21/SRR7627283/SRR7627283.1	noroM06	R3	single	TI006	TI006-Mock-48h-3	ileum	mock	Goodfellow_Hosmillo	48	NextSeq 500	GSE117911	not_available
SRR7627284	not_available	https://sra-downloadb.be-md.ncbi.nlm.nih.gov/sos3/sra-pub-run-21/SRR7627284/SRR7627284.1	noroM06	R4	single	TI006	TI006-Mock-48h-3	ileum	mock	Goodfellow_Hosmillo	48	NextSeq 500	GSE117911	not_available
SRR7627249	not_available	https://sra-downloadb.be-md.ncbi.nlm.nih.gov/sos2/sra-pub-run-15/SRR7627249/SRR7627249.1	noroV01	R1	single	TI365	TI365-Virus-48h-1	ileum	norovirus	Goodfellow_Hosmillo	48	NextSeq 500	GSE117911	not_available
SRR7627250	not_available	https://sra-downloadb.be-md.ncbi.nlm.nih.gov/sos2/sra-pub-run-15/SRR7627250/SRR7627250.1	noroV01	R2	single	TI365	TI365-Virus-48h-1	ileum	norovirus	Goodfellow_Hosmillo	48	NextSeq 500	GSE117911	not_available
SRR7627251	not_available	https://sra-downloadb.be-md.ncbi.nlm.nih.gov/sos2/sra-pub-run-15/SRR7627251/SRR7627251.1	noroV01	R3	single	TI365	TI365-Virus-48h-1	ileum	norovirus	Goodfellow_Hosmillo	48	NextSeq 500	GSE117911	not_available
SRR7627252	not_available	https://sra-downloadb.be-md.ncbi.nlm.nih.gov/sos2/sra-pub-run-15/SRR7627252/SRR7627252.1	noroV01	R4	single	TI365	TI365-Virus-48h-1	ileum	norovirus	Goodfellow_Hosmillo	48	NextSeq 500	GSE117911	not_available
SRR7627253	not_available	https://sra-downloadb.be-md.ncbi.nlm.nih.gov/sos3/sra-pub-run-20/SRR7627253/SRR7627253.1	noroV02	R1	single	TI365	TI365-Virus-48h-2	ileum	norovirus	Goodfellow_Hosmillo	48	NextSeq 500	GSE117911	not_available
SRR7627254	not_available	https://sra-downloadb.be-md.ncbi.nlm.nih.gov/sos3/sra-pub-run-21/SRR7627254/SRR7627254.1	noroV02	R2	single	TI365	TI365-Virus-48h-2	ileum	norovirus	Goodfellow_Hosmillo	48	NextSeq 500	GSE117911	not_available
SRR7627255	not_available	https://sra-downloadb.be-md.ncbi.nlm.nih.gov/sos2/sra-pub-run-15/SRR7627255/SRR7627255.1	noroV02	R3	single	TI365	TI365-Virus-48h-2	ileum	norovirus	Goodfellow_Hosmillo	48	NextSeq 500	GSE117911	not_available
SRR7627256	not_available	https://sra-downloadb.be-md.ncbi.nlm.nih.gov/sos2/sra-pub-run-15/SRR7627256/SRR7627256.1	noroV02	R4	single	TI365	TI365-Virus-48h-2	ileum	norovirus	Goodfellow_Hosmillo	48	NextSeq 500	GSE117911	not_available
SRR7627257	not_available	https://sra-downloadb.be-md.ncbi.nlm.nih.gov/sos2/sra-pub-run-15/SRR7627257/SRR7627257.1	noroV03	R1	single	TI365	TI365-Virus-48h-3	ileum	norovirus	Goodfellow_Hosmillo	48	NextSeq 500	GSE117911	not_available
SRR7627258	not_available	https://sra-downloadb.be-md.ncbi.nlm.nih.gov/sos3/sra-pub-run-21/SRR7627258/SRR7627258.1	noroV03	R2	single	TI365	TI365-Virus-48h-3	ileum	norovirus	Goodfellow_Hosmillo	48	NextSeq 500	GSE117911	not_available
SRR7627259	not_available	https://sra-downloadb.be-md.ncbi.nlm.nih.gov/sos3/sra-pub-run-20/SRR7627259/SRR7627259.1	noroV03	R3	single	TI365	TI365-Virus-48h-3	ileum	norovirus	Goodfellow_Hosmillo	48	NextSeq 500	GSE117911	not_available
SRR7627260	not_available	https://sra-downloadb.be-md.ncbi.nlm.nih.gov/sos3/sra-pub-run-19/SRR7627260/SRR7627260.1	noroV03	R4	single	TI365	TI365-Virus-48h-3	ileum	norovirus	Goodfellow_Hosmillo	48	NextSeq 500	GSE117911	not_available
SRR7627285	not_available	https://sra-downloadb.be-md.ncbi.nlm.nih.gov/sos3/sra-pub-run-19/SRR7627285/SRR7627285.1	noroV04	R1	single	TI006	TI006-Virus-48h-1	ileum	norovirus	Goodfellow_Hosmillo	48	NextSeq 500	GSE117911	not_available
SRR7627286	not_available	https://sra-downloadb.be-md.ncbi.nlm.nih.gov/sos3/sra-pub-run-20/SRR7627286/SRR7627286.1	noroV04	R2	single	TI006	TI006-Virus-48h-1	ileum	norovirus	Goodfellow_Hosmillo	48	NextSeq 500	GSE117911	not_available
SRR7627287	not_available	https://sra-downloadb.be-md.ncbi.nlm.nih.gov/sos3/sra-pub-run-19/SRR7627287/SRR7627287.1	noroV04	R3	single	TI006	TI006-Virus-48h-1	ileum	norovirus	Goodfellow_Hosmillo	48	NextSeq 500	GSE117911	not_available
SRR7627288	not_available	https://sra-downloadb.be-md.ncbi.nlm.nih.gov/sos3/sra-pub-run-21/SRR7627288/SRR7627288.1	noroV04	R4	single	TI006	TI006-Virus-48h-1	ileum	norovirus	Goodfellow_Hosmillo	48	NextSeq 500	GSE117911	not_available
SRR7627289	not_available	https://sra-downloadb.be-md.ncbi.nlm.nih.gov/sos3/sra-pub-run-21/SRR7627289/SRR7627289.1	noroV05	R1	single	TI006	TI006-Virus-48h-2	ileum	norovirus	Goodfellow_Hosmillo	48	NextSeq 500	GSE117911	not_available
SRR7627290	not_available	https://sra-downloadb.be-md.ncbi.nlm.nih.gov/sos3/sra-pub-run-20/SRR7627290/SRR7627290.1	noroV05	R2	single	TI006	TI006-Virus-48h-2	ileum	norovirus	Goodfellow_Hosmillo	48	NextSeq 500	GSE117911	not_available
SRR7627291	not_available	https://sra-downloadb.be-md.ncbi.nlm.nih.gov/sos3/sra-pub-run-20/SRR7627291/SRR7627291.1	noroV05	R3	single	TI006	TI006-Virus-48h-2	ileum	norovirus	Goodfellow_Hosmillo	48	NextSeq 500	GSE117911	not_available
SRR7627292	not_available	https://sra-downloadb.be-md.ncbi.nlm.nih.gov/sos3/sra-pub-run-21/SRR7627292/SRR7627292.1	noroV05	R4	single	TI006	TI006-Virus-48h-2	ileum	norovirus	Goodfellow_Hosmillo	48	NextSeq 500	GSE117911	not_available
SRR7627293	not_available	https://sra-downloadb.be-md.ncbi.nlm.nih.gov/sos2/sra-pub-run-15/SRR7627293/SRR7627293.1	noroV06	R1	single	TI006	TI006-Virus-48h-3	ileum	norovirus	Goodfellow_Hosmillo	48	NextSeq 500	GSE117911	not_available
SRR7627294	not_available	https://sra-downloadb.be-md.ncbi.nlm.nih.gov/sos2/sra-pub-run-15/SRR7627294/SRR7627294.1	noroV06	R2	single	TI006	TI006-Virus-48h-3	ileum	norovirus	Goodfellow_Hosmillo	48	NextSeq 500	GSE117911	not_available
SRR7627295	not_available	https://sra-downloadb.be-md.ncbi.nlm.nih.gov/sos2/sra-pub-run-15/SRR7627295/SRR7627295.1	noroV06	R3	single	TI006	TI006-Virus-48h-3	ileum	norovirus	Goodfellow_Hosmillo	48	NextSeq 500	GSE117911	not_available
SRR7627296	not_available	https://sra-downloadb.be-md.ncbi.nlm.nih.gov/sos2/sra-pub-run-15/SRR7627296/SRR7627296.1	noroV06	R4	single	TI006	TI006-Virus-48h-3	ileum	norovirus	Goodfellow_Hosmillo	48	NextSeq 500	GSE117911	not_available
SRR5069807	not_available	https://sra-downloadb.be-md.ncbi.nlm.nih.gov/sos2/sra-pub-run-9/SRR5069807/SRR5069807.1	rotaM01	R1_R2	paired	J2	j2-uninfected (mock), ME41538	jejunum	mock	Estes_Saxena	6	HiSeq 2500	GSE90796	not_available
SRR5069808	not_available	https://sra-downloadb.be-md.ncbi.nlm.nih.gov/sos2/sra-pub-run-9/SRR5069808/SRR5069808.1	rotaM02	R1_R2	paired	J11	j11-unifected (mock), ME41535	jejunum	mock	Estes_Saxena	6	HiSeq 2500	GSE90796	not_available
SRR5069809	not_available	https://sra-downloadb.be-md.ncbi.nlm.nih.gov/sos2/sra-pub-run-9/SRR5069809/SRR5069809.1	rotaV01	R1_R2	paired	J2	j2-infected (human rotavirus strain Ito), ME41543	jejunum	rotavirus	Estes_Saxena	6	HiSeq 2500	GSE90796	not_available
SRR5069810	not_available	https://sra-downloadb.be-md.ncbi.nlm.nih.gov/sos2/sra-pub-run-9/SRR5069810/SRR5069810.1	rotaV02	R1_R2	paired	J11	j11-infected (human rotavirus strain Ito), ME41541	jejunum	rotavirus	Estes_Saxena	6	HiSeq 2500	GSE90796	not_available
