# Supplementary material for: Comparative Analysis of Public RNA-Sequencing Data from Human Intestinal Enteroid (HIEs) Infected with Enteric RNA Viruses Identifies Universal and Virus-Specific Epithelial Responses
Source: Viruses. 2021 Jun 3;13(6):1059. doi: 10.3390/v13061059 (PMC8227290; doi:10.3390/v13061059)
Supplement: Supplementary file 1 [file viruses-13-01059-s001.zip › Supplemental Table 2 - Genes shared and unique across datasets.xlsx]

## Sheet: genes_shared_all
Supplemental Table 2: Genes Shared Across All Datasets
hgnc_symbol	entrezgene_id	entrezgene_description
A1CF	29974	APOBEC1 complementation factor
A4GALT	53947	alpha 1,4-galactosyltransferase (P blood group)
AAAS	8086	aladin WD repeat nucleoporin
AACS	65985	acetoacetyl-CoA synthetase
AADAC	13	arylacetamide deacetylase
AAGAB	79719	alpha and gamma adaptin binding protein
AAK1	22848	AP2 associated kinase 1
AAMDC	28971	adipogenesis associated Mth938 domain containing
AAMP	14	angio associated migratory cell protein
AAR2	25980	AAR2 splicing factor
AARS1	16	alanyl-tRNA synthetase 1
AARS2	57505	alanyl-tRNA synthetase 2, mitochondrial
AARSD1	80755	alanyl-tRNA synthetase domain containing 1
AASDH	132949	aminoadipate-semialdehyde dehydrogenase
AASDHPPT	60496	aminoadipate-semialdehyde dehydrogenase-phosphopantetheinyl transferase
AATF	26574	apoptosis antagonizing transcription factor
AATK	9625	apoptosis associated tyrosine kinase
ABAT	18	4-aminobutyrate aminotransferase
ABCA10	10349	ATP binding cassette subfamily A member 10
ABCA13	154664	ATP binding cassette subfamily A member 13
ABCA2	20	ATP binding cassette subfamily A member 2
ABCA3	21	ATP binding cassette subfamily A member 3
ABCA5	23461	ATP binding cassette subfamily A member 5
ABCA6	23460	ATP binding cassette subfamily A member 6
ABCA7	10347	ATP binding cassette subfamily A member 7
ABCA9	10350	ATP binding cassette subfamily A member 9
ABCB1	5243	ATP binding cassette subfamily B member 1
ABCB10	23456	ATP binding cassette subfamily B member 10
ABCB6	10058	ATP binding cassette subfamily B member 6 (Langereis blood group)
ABCB7	22	ATP binding cassette subfamily B member 7
ABCB8	11194	ATP binding cassette subfamily B member 8
ABCB9	23457	ATP binding cassette subfamily B member 9
ABCC1	4363	ATP binding cassette subfamily C member 1
ABCC10	89845	ATP binding cassette subfamily C member 10
ABCC3	8714	ATP binding cassette subfamily C member 3
ABCC4	10257	ATP binding cassette subfamily C member 4
ABCC5	10057	ATP binding cassette subfamily C member 5
ABCC6	368	ATP binding cassette subfamily C member 6
ABCD1	215	ATP binding cassette subfamily D member 1
ABCD3	5825	ATP binding cassette subfamily D member 3
ABCD4	5826	ATP binding cassette subfamily D member 4
ABCE1	6059	ATP binding cassette subfamily E member 1
ABCF1	23	ATP binding cassette subfamily F member 1
ABCF2	10061	ATP binding cassette subfamily F member 2
ABCF2-H2BE1	114483834	ABCF2-H2BE1 readthrough
ABCF3	55324	ATP binding cassette subfamily F member 3
ABCG1	9619	ATP binding cassette subfamily G member 1
ABCG2	9429	ATP binding cassette subfamily G member 2 (Junior blood group)
ABHD10	55347	abhydrolase domain containing 10, depalmitoylase
ABHD11	83451	abhydrolase domain containing 11
ABHD12	26090	abhydrolase domain containing 12, lysophospholipase
ABHD13	84945	abhydrolase domain containing 13
ABHD14A	25864	abhydrolase domain containing 14A
ABHD14A-ACY1	100526760	ABHD14A-ACY1 readthrough
ABHD14B	84836	abhydrolase domain containing 14B
ABHD15	116236	abhydrolase domain containing 15
ABHD16A	7920	abhydrolase domain containing 16A, phospholipase
ABHD17A	81926	abhydrolase domain containing 17A, depalmitoylase
ABHD17B	51104	abhydrolase domain containing 17B, depalmitoylase
ABHD17C	58489	abhydrolase domain containing 17C, depalmitoylase
ABHD18	80167	abhydrolase domain containing 18
ABHD2	11057	abhydrolase domain containing 2, acylglycerol lipase
ABHD3	171586	abhydrolase domain containing 3, phospholipase
ABHD4	63874	abhydrolase domain containing 4, N-acyl phospholipase B
ABHD5	51099	abhydrolase domain containing 5, lysophosphatidic acid acyltransferase
ABHD6	57406	abhydrolase domain containing 6, acylglycerol lipase
ABHD8	79575	abhydrolase domain containing 8
ABI1	10006	abl interactor 1
ABI2	10152	abl interactor 2
ABI3BP	25890	ABI family member 3 binding protein
ABITRAM	54942	actin binding transcription modulator
ABL1	25	ABL proto-oncogene 1, non-receptor tyrosine kinase
ABL2	27	ABL proto-oncogene 2, non-receptor tyrosine kinase
ABLIM1	3983	actin binding LIM protein 1
ABLIM3	22885	actin binding LIM protein family member 3
ABO	28	ABO, alpha 1-3-N-acetylgalactosaminyltransferase and alpha 1-3-galactosyltransferase
ABR	29	ABR activator of RhoGEF and GTPase
ABRACL	58527	ABRA C-terminal like
ABRAXAS1	84142	abraxas 1, BRCA1 A complex subunit
ABRAXAS2	23172	abraxas 2, BRISC complex subunit
ABT1	29777	activator of basal transcription 1
ABTB1	80325	ankyrin repeat and BTB domain containing 1
ABTB2	25841	ankyrin repeat and BTB domain containing 2
ACAA1	30	acetyl-CoA acyltransferase 1
ACAA2	10449	acetyl-CoA acyltransferase 2
ACACA	31	acetyl-CoA carboxylase alpha
ACACB	32	acetyl-CoA carboxylase beta
ACAD10	80724	acyl-CoA dehydrogenase family member 10
ACAD11	84129	acyl-CoA dehydrogenase family member 11
ACAD8	27034	acyl-CoA dehydrogenase family member 8
ACAD9	28976	acyl-CoA dehydrogenase family member 9
ACADM	34	acyl-CoA dehydrogenase medium chain
ACADS	35	acyl-CoA dehydrogenase short chain
ACADSB	36	acyl-CoA dehydrogenase short/branched chain
ACADVL	37	acyl-CoA dehydrogenase very long chain
ACAP2	23527	ArfGAP with coiled-coil, ankyrin repeat and PH domains 2
ACAP3	116983	ArfGAP with coiled-coil, ankyrin repeat and PH domains 3
ACAT1	38	acetyl-CoA acetyltransferase 1
ACAT2	39	acetyl-CoA acetyltransferase 2
ACBD3	64746	acyl-CoA binding domain containing 3
ACBD4	79777	acyl-CoA binding domain containing 4
ACBD5	91452	acyl-CoA binding domain containing 5
ACBD6	84320	acyl-CoA binding domain containing 6
ACCS	84680	1-aminocyclopropane-1-carboxylate synthase homolog (inactive)
ACD	65057	ACD shelterin complex subunit and telomerase recruitment factor
ACE	1636	angiotensin I converting enzyme
ACE2	59272	angiotensin I converting enzyme 2
ACER2	340485	alkaline ceramidase 2
ACER3	55331	alkaline ceramidase 3
ACHE	43	acetylcholinesterase (Cartwright blood group)
ACIN1	22985	apoptotic chromatin condensation inducer 1
ACKR4	51554	atypical chemokine receptor 4
ACLY	47	ATP citrate lyase
ACO1	48	aconitase 1
ACO2	50	aconitase 2
ACOT11	26027	acyl-CoA thioesterase 11
ACOT13	55856	acyl-CoA thioesterase 13
ACOT2	10965	acyl-CoA thioesterase 2
ACOT7	11332	acyl-CoA thioesterase 7
ACOT8	10005	acyl-CoA thioesterase 8
ACOT9	23597	acyl-CoA thioesterase 9
ACOX1	51	acyl-CoA oxidase 1
ACOX2	8309	acyl-CoA oxidase 2
ACOX3	8310	acyl-CoA oxidase 3, pristanoyl
ACP1	52	acid phosphatase 1
ACP2	53	acid phosphatase 2, lysosomal
ACP5	54	acid phosphatase 5, tartrate resistant
ACP6	51205	acid phosphatase 6, lysophosphatidic
ACSF2	80221	acyl-CoA synthetase family member 2
ACSF3	197322	acyl-CoA synthetase family member 3
ACSL1	2180	acyl-CoA synthetase long chain family member 1
ACSL3	2181	acyl-CoA synthetase long chain family member 3
ACSL4	2182	acyl-CoA synthetase long chain family member 4
ACSL5	51703	acyl-CoA synthetase long chain family member 5
ACSS1	84532	acyl-CoA synthetase short chain family member 1
ACSS2	55902	acyl-CoA synthetase short chain family member 2
ACTA2	59	actin alpha 2, smooth muscle
ACTB	60	actin beta
ACTG1	71	actin gamma 1
ACTL6A	86	actin like 6A
ACTN1	87	actinin alpha 1
ACTN4	81	actinin alpha 4
ACTR10	55860	actin related protein 10
ACTR1A	10121	actin related protein 1A
ACTR1B	10120	actin related protein 1B
ACTR2	10097	actin related protein 2
ACTR3	10096	actin related protein 3
ACTR3C	653857	actin related protein 3C
ACTR5	79913	actin related protein 5
ACTR6	64431	actin related protein 6
ACTR8	93973	actin related protein 8
ACVR1	90	activin A receptor type 1
ACVR1B	91	activin A receptor type 1B
ACVR1C	130399	activin A receptor type 1C
ACVR2A	92	activin A receptor type 2A
ACVR2B	93	activin A receptor type 2B
ACVRL1	94	activin A receptor like type 1
ACY1	95	aminoacylase 1
ACY3	91703	aminoacylase 3
ACYP1	97	acylphosphatase 1
ACYP2	98	acylphosphatase 2
ADAL	161823	adenosine deaminase like
ADAM10	102	ADAM metallopeptidase domain 10
ADAM15	8751	ADAM metallopeptidase domain 15
ADAM17	6868	ADAM metallopeptidase domain 17
ADAM22	53616	ADAM metallopeptidase domain 22
ADAM28	10863	ADAM metallopeptidase domain 28
ADAM32	203102	ADAM metallopeptidase domain 32
ADAM8	101	ADAM metallopeptidase domain 8
ADAM9	8754	ADAM metallopeptidase domain 9
ADAMTS13	11093	ADAM metallopeptidase with thrombospondin type 1 motif 13
ADAMTS9	56999	ADAM metallopeptidase with thrombospondin type 1 motif 9
ADAMTSL3	57188	ADAMTS like 3
ADAMTSL4	54507	ADAMTS like 4
ADAMTSL5	339366	ADAMTS like 5
ADAP1	11033	ArfGAP with dual PH domains 1
ADAR	103	adenosine deaminase RNA specific
ADARB1	104	adenosine deaminase RNA specific B1
ADAT1	23536	adenosine deaminase tRNA specific 1
ADAT2	134637	adenosine deaminase tRNA specific 2
ADAT3	113179	adenosine deaminase tRNA specific 3
ADCK2	90956	aarF domain containing kinase 2
ADCK5	203054	aarF domain containing kinase 5
ADCY4	196883	adenylate cyclase 4
ADCY6	112	adenylate cyclase 6
ADCY9	115	adenylate cyclase 9
ADD1	118	adducin 1
ADD3	120	adducin 3
ADGRA3	166647	adhesion G protein-coupled receptor A3
ADGRE5	976	adhesion G protein-coupled receptor E5
ADGRF1	266977	adhesion G protein-coupled receptor F1
ADGRF4	221393	adhesion G protein-coupled receptor F4
ADGRG1	9289	adhesion G protein-coupled receptor G1
ADGRG5	221188	adhesion G protein-coupled receptor G5
ADGRG6	57211	adhesion G protein-coupled receptor G6
ADGRG7	84873	adhesion G protein-coupled receptor G7
ADGRL1	22859	adhesion G protein-coupled receptor L1
ADGRV1	84059	adhesion G protein-coupled receptor V1
ADH1C	126	alcohol dehydrogenase 1C (class I), gamma polypeptide
ADH4	127	alcohol dehydrogenase 4 (class II), pi polypeptide
ADH5	128	alcohol dehydrogenase 5 (class III), chi polypeptide
ADI1	55256	acireductone dioxygenase 1
ADIPOR1	51094	adiponectin receptor 1
ADIPOR2	79602	adiponectin receptor 2
ADIRF	10974	adipogenesis regulatory factor
ADK	132	adenosine kinase
ADM	133	adrenomedullin
ADM2	79924	adrenomedullin 2
ADNP	23394	activity dependent neuroprotector homeobox
ADNP2	22850	ADNP homeobox 2
ADO	84890	2-aminoethanethiol dioxygenase
ADORA2B	136	adenosine A2b receptor
ADPGK	83440	ADP dependent glucokinase
ADPRM	56985	ADP-ribose/CDP-alcohol diphosphatase, manganese dependent
ADPRS	54936	ADP-ribosylserine hydrolase
ADRA2A	150	adrenoceptor alpha 2A
ADRB1	153	adrenoceptor beta 1
ADRB2	154	adrenoceptor beta 2
ADRM1	11047	adhesion regulating molecule 1
ADSL	158	adenylosuccinate lyase
ADSS1	122622	adenylosuccinate synthase 1
ADSS2	159	adenylosuccinate synthase 2
ADTRP	84830	androgen dependent TFPI regulating protein
AEBP2	121536	AE binding protein 2
AEN	64782	apoptosis enhancing nuclease
AFAP1	60312	actin filament associated protein 1
AFAP1L2	84632	actin filament associated protein 1 like 2
AFDN	4301	afadin, adherens junction formation factor
AFF1	4299	AF4/FMR2 family member 1
AFF4	27125	AF4/FMR2 family member 4
AFG1L	246269	AFG1 like ATPase
AFG3L1P	172	AFG3 like matrix AAA peptidase subunit 1, pseudogene
AFG3L2	10939	AFG3 like matrix AAA peptidase subunit 2
AFMID	125061	arylformamidase
AFTPH	54812	aftiphilin
AGA	175	aspartylglucosaminidase
AGAP1	116987	ArfGAP with GTPase domain, ankyrin repeat and PH domain 1
AGAP3	116988	ArfGAP with GTPase domain, ankyrin repeat and PH domain 3
AGAP4	119016	ArfGAP with GTPase domain, ankyrin repeat and PH domain 4
AGAP5	729092	ArfGAP with GTPase domain, ankyrin repeat and PH domain 5
AGAP6	414189	ArfGAP with GTPase domain, ankyrin repeat and PH domain 6
AGAP9	642517	ArfGAP with GTPase domain, ankyrin repeat and PH domain 9
AGBL5	60509	ATP/GTP binding protein like 5
AGFG1	3267	ArfGAP with FG repeats 1
AGFG2	3268	ArfGAP with FG repeats 2
AGGF1	55109	angiogenic factor with G-patch and FHA domains 1
AGK	55750	acylglycerol kinase
AGL	178	amylo-alpha-1, 6-glucosidase, 4-alpha-glucanotransferase
AGMAT	79814	agmatinase
AGMO	392636	alkylglycerol monooxygenase
AGO1	26523	argonaute RISC component 1
AGO2	27161	argonaute RISC catalytic component 2
AGO3	192669	argonaute RISC catalytic component 3
AGO4	192670	argonaute RISC component 4
AGPAT1	10554	1-acylglycerol-3-phosphate O-acyltransferase 1
AGPAT2	10555	1-acylglycerol-3-phosphate O-acyltransferase 2
AGPAT3	56894	1-acylglycerol-3-phosphate O-acyltransferase 3
AGPAT5	55326	1-acylglycerol-3-phosphate O-acyltransferase 5
AGPS	8540	alkylglycerone phosphate synthase
AGR2	10551	anterior gradient 2, protein disulphide isomerase family member
AGR3	155465	anterior gradient 3, protein disulphide isomerase family member
AGRN	375790	agrin
AGTPBP1	23287	ATP/GTP binding protein 1
AGTRAP	57085	angiotensin II receptor associated protein
AHCTF1	25909	AT-hook containing transcription factor 1
AHCY	191	adenosylhomocysteinase
AHCYL1	10768	adenosylhomocysteinase like 1
AHCYL2	23382	adenosylhomocysteinase like 2
AHDC1	27245	AT-hook DNA binding motif containing 1
AHI1	54806	Abelson helper integration site 1
AHNAK	79026	AHNAK nucleoprotein
AHNAK2	113146	AHNAK nucleoprotein 2
AHR	196	aryl hydrocarbon receptor
AHSA1	10598	activator of HSP90 ATPase activity 1
AHSA2P	130872	activator of HSP90 ATPase homolog 2, pseudogene
AIDA	64853	axin interactor, dorsalization associated
AIFM1	9131	apoptosis inducing factor mitochondria associated 1
AIFM2	84883	apoptosis inducing factor mitochondria associated 2
AIG1	51390	androgen induced 1
AIMP1	9255	aminoacyl tRNA synthetase complex interacting multifunctional protein 1
AIMP2	7965	aminoacyl tRNA synthetase complex interacting multifunctional protein 2
AIP	9049	aryl hydrocarbon receptor interacting protein
AJM1	389813	apical junction component 1 homolog
AJUBA	84962	ajuba LIM protein
AK1	203	adenylate kinase 1
AK2	204	adenylate kinase 2
AK3	50808	adenylate kinase 3
AK4	205	adenylate kinase 4
AK6	102157402	adenylate kinase 6
AK7	122481	adenylate kinase 7
AK9	221264	adenylate kinase 9
AKAP1	8165	A-kinase anchoring protein 1
AKAP10	11216	A-kinase anchoring protein 10
AKAP11	11215	A-kinase anchoring protein 11
AKAP12	9590	A-kinase anchoring protein 12
AKAP13	11214	A-kinase anchoring protein 13
AKAP17A	8227	A-kinase anchoring protein 17A
AKAP5	9495	A-kinase anchoring protein 5
AKAP7	9465	A-kinase anchoring protein 7
AKAP8	10270	A-kinase anchoring protein 8
AKAP8L	26993	A-kinase anchoring protein 8 like
AKAP9	10142	A-kinase anchoring protein 9
AKIP1	56672	A-kinase interacting protein 1
AKIRIN1	79647	akirin 1
AKIRIN2	55122	akirin 2
AKNA	80709	AT-hook transcription factor
AKR1A1	10327	aldo-keto reductase family 1 member A1
AKR1B1	231	aldo-keto reductase family 1 member B
AKR1B10	57016	aldo-keto reductase family 1 member B10
AKR1B15	441282	aldo-keto reductase family 1 member B15
AKR1C1	1645	aldo-keto reductase family 1 member C1
AKR1C2	1646	aldo-keto reductase family 1 member C2
AKR1C3	8644	aldo-keto reductase family 1 member C3
AKR1C4	1109	aldo-keto reductase family 1 member C4
AKR7A2	8574	aldo-keto reductase family 7 member A2
AKT1	207	AKT serine/threonine kinase 1
AKT1S1	84335	AKT1 substrate 1
AKT2	208	AKT serine/threonine kinase 2
AKTIP	64400	AKT interacting protein
ALAD	210	aminolevulinate dehydratase
ALAS1	211	5'-aminolevulinate synthase 1
ALCAM	214	activated leukocyte cell adhesion molecule
ALDH16A1	126133	aldehyde dehydrogenase 16 family member A1
ALDH18A1	5832	aldehyde dehydrogenase 18 family member A1
ALDH1A1	216	aldehyde dehydrogenase 1 family member A1
ALDH1A3	220	aldehyde dehydrogenase 1 family member A3
ALDH1B1	219	aldehyde dehydrogenase 1 family member B1
ALDH1L1	10840	aldehyde dehydrogenase 1 family member L1
ALDH2	217	aldehyde dehydrogenase 2 family member
ALDH3A2	224	aldehyde dehydrogenase 3 family member A2
ALDH3B1	221	aldehyde dehydrogenase 3 family member B1
ALDH4A1	8659	aldehyde dehydrogenase 4 family member A1
ALDH5A1	7915	aldehyde dehydrogenase 5 family member A1
ALDH6A1	4329	aldehyde dehydrogenase 6 family member A1
ALDH7A1	501	aldehyde dehydrogenase 7 family member A1
ALDH9A1	223	aldehyde dehydrogenase 9 family member A1
ALDOA	226	aldolase, fructose-bisphosphate A
ALDOB	229	aldolase, fructose-bisphosphate B
ALDOC	230	aldolase, fructose-bisphosphate C
ALG1	56052	ALG1 chitobiosyldiphosphodolichol beta-mannosyltransferase
ALG10	84920	ALG10 alpha-1,2-glucosyltransferase
ALG10B	144245	ALG10 alpha-1,2-glucosyltransferase B
ALG11	440138	ALG11 alpha-1,2-mannosyltransferase
ALG12	79087	ALG12 alpha-1,6-mannosyltransferase
ALG13	79868	ALG13 UDP-N-acetylglucosaminyltransferase subunit
ALG14	199857	ALG14 UDP-N-acetylglucosaminyltransferase subunit
ALG2	85365	ALG2 alpha-1,3/1,6-mannosyltransferase
ALG3	10195	ALG3 alpha-1,3- mannosyltransferase
ALG5	29880	ALG5 dolichyl-phosphate beta-glucosyltransferase
ALG6	29929	ALG6 alpha-1,3-glucosyltransferase
ALG8	79053	ALG8 alpha-1,3-glucosyltransferase
ALG9	79796	ALG9 alpha-1,2-mannosyltransferase
ALKAL1	389658	ALK and LTK ligand 1
ALKBH1	8846	alkB homolog 1, histone H2A dioxygenase
ALKBH3	221120	alkB homolog 3, alpha-ketoglutarate dependent dioxygenase
ALKBH4	54784	alkB homolog 4, lysine demethylase
ALKBH5	54890	alkB homolog 5, RNA demethylase
ALKBH6	84964	alkB homolog 6
ALKBH7	84266	alkB homolog 7
ALKBH8	91801	alkB homolog 8, tRNA methyltransferase
ALMS1	7840	ALMS1 centrosome and basal body associated protein
ALOX12P2	245	arachidonate 12-lipoxygenase pseudogene 2
ALOX5	240	arachidonate 5-lipoxygenase
ALPI	248	alkaline phosphatase, intestinal
ALPK1	80216	alpha kinase 1
ALPK3	57538	alpha kinase 3
ALS2	57679	alsin Rho guanine nucleotide exchange factor ALS2
ALS2CL	259173	ALS2 C-terminal like
ALX3	257	ALX homeobox 3
ALYREF	10189	Aly/REF export factor
AMACR	23600	alpha-methylacyl-CoA racemase
AMBRA1	55626	autophagy and beclin 1 regulator 1
AMD1	262	adenosylmethionine decarboxylase 1
AMDHD2	51005	amidohydrolase domain containing 2
AMER1	139285	APC membrane recruitment protein 1
AMFR	267	autocrine motility factor receptor
AMIGO1	57463	adhesion molecule with Ig like domain 1
AMIGO2	347902	adhesion molecule with Ig like domain 2
AMMECR1	9949	AMMECR nuclear protein 1
AMMECR1L	83607	AMMECR1 like
AMN	81693	amnion associated transmembrane protein
AMN1	196394	antagonist of mitotic exit network 1 homolog
AMOT	154796	angiomotin
AMOTL1	154810	angiomotin like 1
AMOTL2	51421	angiomotin like 2
AMPD2	271	adenosine monophosphate deaminase 2
AMPD3	272	adenosine monophosphate deaminase 3
AMT	275	aminomethyltransferase
AMY2B	280	amylase alpha 2B
AMZ2	51321	archaelysin family metallopeptidase 2
AMZ2P1	201283	archaelysin family metallopeptidase 2 pseudogene 1
ANAPC1	64682	anaphase promoting complex subunit 1
ANAPC10	10393	anaphase promoting complex subunit 10
ANAPC11	51529	anaphase promoting complex subunit 11
ANAPC13	25847	anaphase promoting complex subunit 13
ANAPC15	25906	anaphase promoting complex subunit 15
ANAPC16	119504	anaphase promoting complex subunit 16
ANAPC2	29882	anaphase promoting complex subunit 2
ANAPC4	29945	anaphase promoting complex subunit 4
ANAPC5	51433	anaphase promoting complex subunit 5
ANAPC7	51434	anaphase promoting complex subunit 7
ANG	283	angiogenin
ANGEL1	23357	angel homolog 1
ANGEL2	90806	angel homolog 2
ANGPTL4	51129	angiopoietin like 4
ANK3	288	ankyrin 3
ANKEF1	63926	ankyrin repeat and EF-hand domain containing 1
ANKFY1	51479	ankyrin repeat and FYVE domain containing 1
ANKH	56172	ANKH inorganic pyrophosphate transport regulator
ANKHD1	54882	ankyrin repeat and KH domain containing 1
ANKHD1-EIF4EBP3	404734	ANKHD1-EIF4EBP3 readthrough
ANKIB1	54467	ankyrin repeat and IBR domain containing 1
ANKLE2	23141	ankyrin repeat and LEM domain containing 2
ANKMY1	51281	ankyrin repeat and MYND domain containing 1
ANKMY2	57037	ankyrin repeat and MYND domain containing 2
ANKRA2	57763	ankyrin repeat family A member 2
ANKRD10	55608	ankyrin repeat domain 10
ANKRD11	29123	ankyrin repeat domain 11
ANKRD12	23253	ankyrin repeat domain 12
ANKRD13A	88455	ankyrin repeat domain 13A
ANKRD13C	81573	ankyrin repeat domain 13C
ANKRD13D	338692	ankyrin repeat domain 13D
ANKRD17	26057	ankyrin repeat domain 17
ANKRD22	118932	ankyrin repeat domain 22
ANKRD26	22852	ankyrin repeat domain 26
ANKRD27	84079	ankyrin repeat domain 27
ANKRD28	23243	ankyrin repeat domain 28
ANKRD29	147463	ankyrin repeat domain 29
ANKRD33B	651746	ankyrin repeat domain 33B
ANKRD36	375248	ankyrin repeat domain 36
ANKRD36B	57730	ankyrin repeat domain 36B
ANKRD36C	400986	ankyrin repeat domain 36C
ANKRD37	353322	ankyrin repeat domain 37
ANKRD39	51239	ankyrin repeat domain 39
ANKRD40	91369	ankyrin repeat domain 40
ANKRD40CL	55018	ANKRD40 C-terminal like
ANKRD42	338699	ankyrin repeat domain 42
ANKRD46	157567	ankyrin repeat domain 46
ANKRD49	54851	ankyrin repeat domain 49
ANKRD50	57182	ankyrin repeat domain 50
ANKRD52	283373	ankyrin repeat domain 52
ANKRD54	129138	ankyrin repeat domain 54
ANKRD9	122416	ankyrin repeat domain 9
ANKS1A	23294	ankyrin repeat and sterile alpha motif domain containing 1A
ANKS3	124401	ankyrin repeat and sterile alpha motif domain containing 3
ANKS4B	257629	ankyrin repeat and sterile alpha motif domain containing 4B
ANKS6	203286	ankyrin repeat and sterile alpha motif domain containing 6
ANKZF1	55139	ankyrin repeat and zinc finger peptidyl tRNA hydrolase 1
ANO1	55107	anoctamin 1
ANO10	55129	anoctamin 10
ANO4	121601	anoctamin 4
ANO5	203859	anoctamin 5
ANO6	196527	anoctamin 6
ANO8	57719	anoctamin 8
ANO9	338440	anoctamin 9
ANP32A	8125	acidic nuclear phosphoprotein 32 family member A
ANP32B	10541	acidic nuclear phosphoprotein 32 family member B
ANP32E	81611	acidic nuclear phosphoprotein 32 family member E
ANPEP	290	alanyl aminopeptidase, membrane
ANTKMT	65990	adenine nucleotide translocase lysine methyltransferase
ANTXR2	118429	ANTXR cell adhesion molecule 2
ANXA1	301	annexin A1
ANXA10	11199	annexin A10
ANXA11	311	annexin A11
ANXA13	312	annexin A13
ANXA2	302	annexin A2
ANXA3	306	annexin A3
ANXA4	307	annexin A4
ANXA5	308	annexin A5
ANXA6	309	annexin A6
ANXA7	310	annexin A7
ANXA9	8416	annexin A9
AOAH	313	acyloxyacyl hydrolase
AOC1	26	amine oxidase copper containing 1
AOPEP	84909	aminopeptidase O (putative)
AP1AR	55435	adaptor related protein complex 1 associated regulatory protein
AP1B1	162	adaptor related protein complex 1 subunit beta 1
AP1G1	164	adaptor related protein complex 1 subunit gamma 1
AP1G2	8906	adaptor related protein complex 1 subunit gamma 2
AP1M1	8907	adaptor related protein complex 1 subunit mu 1
AP1M2	10053	adaptor related protein complex 1 subunit mu 2
AP1S1	1174	adaptor related protein complex 1 subunit sigma 1
AP1S2	8905	adaptor related protein complex 1 subunit sigma 2
AP1S3	130340	adaptor related protein complex 1 subunit sigma 3
AP2A1	160	adaptor related protein complex 2 subunit alpha 1
AP2A2	161	adaptor related protein complex 2 subunit alpha 2
AP2B1	163	adaptor related protein complex 2 subunit beta 1
AP2M1	1173	adaptor related protein complex 2 subunit mu 1
AP2S1	1175	adaptor related protein complex 2 subunit sigma 1
AP3B1	8546	adaptor related protein complex 3 subunit beta 1
AP3D1	8943	adaptor related protein complex 3 subunit delta 1
AP3M1	26985	adaptor related protein complex 3 subunit mu 1
AP3M2	10947	adaptor related protein complex 3 subunit mu 2
AP3S1	1176	adaptor related protein complex 3 subunit sigma 1
AP3S2	10239	adaptor related protein complex 3 subunit sigma 2
AP4B1	10717	adaptor related protein complex 4 subunit beta 1
AP4E1	23431	adaptor related protein complex 4 subunit epsilon 1
AP4M1	9179	adaptor related protein complex 4 subunit mu 1
AP4S1	11154	adaptor related protein complex 4 subunit sigma 1
AP5B1	91056	adaptor related protein complex 5 subunit beta 1
AP5M1	55745	adaptor related protein complex 5 subunit mu 1
AP5S1	55317	adaptor related protein complex 5 subunit sigma 1
AP5Z1	9907	adaptor related protein complex 5 subunit zeta 1
APAF1	317	apoptotic peptidase activating factor 1
APBA3	9546	amyloid beta precursor protein binding family A member 3
APBB2	323	amyloid beta precursor protein binding family B member 2
APBB3	10307	amyloid beta precursor protein binding family B member 3
APC	324	APC regulator of WNT signaling pathway
APEH	327	acylaminoacyl-peptide hydrolase
APEX1	328	apurinic/apyrimidinic endodeoxyribonuclease 1
APEX2	27301	apurinic/apyrimidinic endodeoxyribonuclease 2
APH1A	51107	aph-1 homolog A, gamma-secretase subunit
APH1B	83464	aph-1 homolog B, gamma-secretase subunit
API5	8539	apoptosis inhibitor 5
APIP	51074	APAF1 interacting protein
APLF	200558	aprataxin and PNKP like factor
APLP2	334	amyloid beta precursor like protein 2
APMAP	57136	adipocyte plasma membrane associated protein
APOA1	335	apolipoprotein A1
APOA4	337	apolipoprotein A4
APOBEC1	339	apolipoprotein B mRNA editing enzyme catalytic subunit 1
APOBEC3B	9582	apolipoprotein B mRNA editing enzyme catalytic subunit 3B
APOBEC3C	27350	apolipoprotein B mRNA editing enzyme catalytic subunit 3C
APOBEC3D	140564	apolipoprotein B mRNA editing enzyme catalytic subunit 3D
APOBEC3F	200316	apolipoprotein B mRNA editing enzyme catalytic subunit 3F
APOBEC3G	60489	apolipoprotein B mRNA editing enzyme catalytic subunit 3G
APOL1	8542	apolipoprotein L1
APOL2	23780	apolipoprotein L2
APOL4	80832	apolipoprotein L4
APOL6	80830	apolipoprotein L6
APOLD1	81575	apolipoprotein L domain containing 1
APOO	79135	apolipoprotein O
APOOL	139322	apolipoprotein O like
APP	351	amyloid beta precursor protein
APPBP2	10513	amyloid beta precursor protein binding protein 2
APPL1	26060	adaptor protein, phosphotyrosine interacting with PH domain and leucine zipper 1
APPL2	55198	adaptor protein, phosphotyrosine interacting with PH domain and leucine zipper 2
APRT	353	adenine phosphoribosyltransferase
APTX	54840	aprataxin
AQP10	89872	aquaporin 10
AQP11	282679	aquaporin 11
AQP12A	375318	aquaporin 12A
AQP12B	653437	aquaporin 12B
AQP3	360	aquaporin 3 (Gill blood group)
AQP5	362	aquaporin 5
AQP7	364	aquaporin 7
AQR	9716	aquarius intron-binding spliceosomal factor
ARAF	369	A-Raf proto-oncogene, serine/threonine kinase
ARAP1	116985	ArfGAP with RhoGAP domain, ankyrin repeat and PH domain 1
ARAP2	116984	ArfGAP with RhoGAP domain, ankyrin repeat and PH domain 2
ARCN1	372	archain 1
AREG	374	amphiregulin
AREL1	9870	apoptosis resistant E3 ubiquitin protein ligase 1
ARF1	375	ADP ribosylation factor 1
ARF3	377	ADP ribosylation factor 3
ARF4	378	ADP ribosylation factor 4
ARF5	381	ADP ribosylation factor 5
ARF6	382	ADP ribosylation factor 6
ARFGAP1	55738	ADP ribosylation factor GTPase activating protein 1
ARFGAP2	84364	ADP ribosylation factor GTPase activating protein 2
ARFGAP3	26286	ADP ribosylation factor GTPase activating protein 3
ARFGEF1	10565	ADP ribosylation factor guanine nucleotide exchange factor 1
ARFGEF2	10564	ADP ribosylation factor guanine nucleotide exchange factor 2
ARFGEF3	57221	ARFGEF family member 3
ARFIP1	27236	ADP ribosylation factor interacting protein 1
ARFIP2	23647	ADP ribosylation factor interacting protein 2
ARFRP1	10139	ADP ribosylation factor related protein 1
ARG2	384	arginase 2
ARGLU1	55082	arginine and glutamate rich 1
ARHGAP1	392	Rho GTPase activating protein 1
ARHGAP10	79658	Rho GTPase activating protein 10
ARHGAP12	94134	Rho GTPase activating protein 12
ARHGAP17	55114	Rho GTPase activating protein 17
ARHGAP18	93663	Rho GTPase activating protein 18
ARHGAP19	84986	Rho GTPase activating protein 19
ARHGAP21	57584	Rho GTPase activating protein 21
ARHGAP23	57636	Rho GTPase activating protein 23
ARHGAP26	23092	Rho GTPase activating protein 26
ARHGAP27	201176	Rho GTPase activating protein 27
ARHGAP28	79822	Rho GTPase activating protein 28
ARHGAP29	9411	Rho GTPase activating protein 29
ARHGAP30	257106	Rho GTPase activating protein 30
ARHGAP32	9743	Rho GTPase activating protein 32
ARHGAP35	2909	Rho GTPase activating protein 35
ARHGAP39	80728	Rho GTPase activating protein 39
ARHGAP4	393	Rho GTPase activating protein 4
ARHGAP42	143872	Rho GTPase activating protein 42
ARHGAP44	9912	Rho GTPase activating protein 44
ARHGAP45	23526	Rho GTPase activating protein 45
ARHGAP5	394	Rho GTPase activating protein 5
ARHGAP8	23779	Rho GTPase activating protein 8
ARHGDIA	396	Rho GDP dissociation inhibitor alpha
ARHGDIB	397	Rho GDP dissociation inhibitor beta
ARHGEF1	9138	Rho guanine nucleotide exchange factor 1
ARHGEF10	9639	Rho guanine nucleotide exchange factor 10
ARHGEF10L	55160	Rho guanine nucleotide exchange factor 10 like
ARHGEF11	9826	Rho guanine nucleotide exchange factor 11
ARHGEF12	23365	Rho guanine nucleotide exchange factor 12
ARHGEF16	27237	Rho guanine nucleotide exchange factor 16
ARHGEF17	9828	Rho guanine nucleotide exchange factor 17
ARHGEF18	23370	Rho/Rac guanine nucleotide exchange factor 18
ARHGEF19	128272	Rho guanine nucleotide exchange factor 19
ARHGEF2	9181	Rho/Rac guanine nucleotide exchange factor 2
ARHGEF26	26084	Rho guanine nucleotide exchange factor 26
ARHGEF28	64283	Rho guanine nucleotide exchange factor 28
ARHGEF3	50650	Rho guanine nucleotide exchange factor 3
ARHGEF35	445328	Rho guanine nucleotide exchange factor 35
ARHGEF37	389337	Rho guanine nucleotide exchange factor 37
ARHGEF38	54848	Rho guanine nucleotide exchange factor 38
ARHGEF39	84904	Rho guanine nucleotide exchange factor 39
ARHGEF40	55701	Rho guanine nucleotide exchange factor 40
ARHGEF5	7984	Rho guanine nucleotide exchange factor 5
ARHGEF7	8874	Rho guanine nucleotide exchange factor 7
ARHGEF9	23229	Cdc42 guanine nucleotide exchange factor 9
ARID1A	8289	AT-rich interaction domain 1A
ARID1B	57492	AT-rich interaction domain 1B
ARID2	196528	AT-rich interaction domain 2
ARID3A	1820	AT-rich interaction domain 3A
ARID3B	10620	AT-rich interaction domain 3B
ARID4A	5926	AT-rich interaction domain 4A
ARID4B	51742	AT-rich interaction domain 4B
ARID5A	10865	AT-rich interaction domain 5A
ARID5B	84159	AT-rich interaction domain 5B
ARIH1	25820	ariadne RBR E3 ubiquitin protein ligase 1
ARIH2	10425	ariadne RBR E3 ubiquitin protein ligase 2
ARL1	400	ADP ribosylation factor like GTPase 1
ARL13B	200894	ADP ribosylation factor like GTPase 13B
ARL14	80117	ADP ribosylation factor like GTPase 14
ARL14EP	120534	ADP ribosylation factor like GTPase 14 effector protein
ARL15	54622	ADP ribosylation factor like GTPase 15
ARL16	339231	ADP ribosylation factor like GTPase 16
ARL17A	51326	ADP ribosylation factor like GTPase 17A
ARL17B	51326	ADP ribosylation factor like GTPase 17A
ARL2	402	ADP ribosylation factor like GTPase 2
ARL2BP	23568	ADP ribosylation factor like GTPase 2 binding protein
ARL3	403	ADP ribosylation factor like GTPase 3
ARL4A	10124	ADP ribosylation factor like GTPase 4A
ARL4C	10123	ADP ribosylation factor like GTPase 4C
ARL5A	26225	ADP ribosylation factor like GTPase 5A
ARL5B	221079	ADP ribosylation factor like GTPase 5B
ARL6	84100	ADP ribosylation factor like GTPase 6
ARL6IP1	23204	ADP ribosylation factor like GTPase 6 interacting protein 1
ARL6IP4	51329	ADP ribosylation factor like GTPase 6 interacting protein 4
ARL6IP5	10550	ADP ribosylation factor like GTPase 6 interacting protein 5
ARL6IP6	151188	ADP ribosylation factor like GTPase 6 interacting protein 6
ARL8A	127829	ADP ribosylation factor like GTPase 8A
ARL8B	55207	ADP ribosylation factor like GTPase 8B
ARMC1	55156	armadillo repeat containing 1
ARMC10	83787	armadillo repeat containing 10
ARMC5	79798	armadillo repeat containing 5
ARMC6	93436	armadillo repeat containing 6
ARMC7	79637	armadillo repeat containing 7
ARMC8	25852	armadillo repeat containing 8
ARMC9	80210	armadillo repeat containing 9
ARMCX3	51566	armadillo repeat containing X-linked 3
ARMCX4	100131755	armadillo repeat containing X-linked 4
ARMCX5	64860	armadillo repeat containing X-linked 5
ARMCX6	54470	armadillo repeat containing X-linked 6
ARMH3	79591	armadillo like helical domain containing 3
ARMH4	145407	armadillo like helical domain containing 4
ARMT1	79624	acidic residue methyltransferase 1
ARNT	405	aryl hydrocarbon receptor nuclear translocator
ARNT2	9915	aryl hydrocarbon receptor nuclear translocator 2
ARNTL	406	aryl hydrocarbon receptor nuclear translocator like
ARNTL2	56938	aryl hydrocarbon receptor nuclear translocator like 2
ARPC1A	10552	actin related protein 2/3 complex subunit 1A
ARPC1B	10095	actin related protein 2/3 complex subunit 1B
ARPC2	10109	actin related protein 2/3 complex subunit 2
ARPC3	10094	actin related protein 2/3 complex subunit 3
ARPC4	10093	actin related protein 2/3 complex subunit 4
ARPC4-TTLL3	100526693	ARPC4-TTLL3 readthrough
ARPC5	10092	actin related protein 2/3 complex subunit 5
ARPC5L	81873	actin related protein 2/3 complex subunit 5 like
ARPIN	348110	actin related protein 2/3 complex inhibitor
ARPIN-AP3S2	100526783	ARPIN-AP3S2 readthrough
ARPP19	10776	cAMP regulated phosphoprotein 19
ARRB1	408	arrestin beta 1
ARRB2	409	arrestin beta 2
ARRDC1	92714	arrestin domain containing 1
ARRDC2	27106	arrestin domain containing 2
ARRDC3	57561	arrestin domain containing 3
ARRDC4	91947	arrestin domain containing 4
ARSA	410	arylsulfatase A
ARSB	411	arylsulfatase B
ARSD	414	arylsulfatase D
ARSJ	79642	arylsulfatase family member J
ARSK	153642	arylsulfatase family member K
ARSL	415	arylsulfatase L
ARV1	64801	ARV1 homolog, fatty acid homeostasis modulator
ARVCF	421	ARVCF delta catenin family member
AS3MT	57412	arsenite methyltransferase
ASAH1	427	N-acylsphingosine amidohydrolase 1
ASAH2	56624	N-acylsphingosine amidohydrolase 2
ASAH2B	653308	N-acylsphingosine amidohydrolase 2B
ASAP1	50807	ArfGAP with SH3 domain, ankyrin repeat and PH domain 1
ASAP2	8853	ArfGAP with SH3 domain, ankyrin repeat and PH domain 2
ASAP3	55616	ArfGAP with SH3 domain, ankyrin repeat and PH domain 3
ASB1	51665	ankyrin repeat and SOCS box containing 1
ASB13	79754	ankyrin repeat and SOCS box containing 13
ASB3	51130	ankyrin repeat and SOCS box containing 3
ASB6	140459	ankyrin repeat and SOCS box containing 6
ASB7	140460	ankyrin repeat and SOCS box containing 7
ASB8	140461	ankyrin repeat and SOCS box containing 8
ASCC1	51008	activating signal cointegrator 1 complex subunit 1
ASCC2	84164	activating signal cointegrator 1 complex subunit 2
ASCC3	10973	activating signal cointegrator 1 complex subunit 3
ASF1A	25842	anti-silencing function 1A histone chaperone
ASH1L	55870	ASH1 like histone lysine methyltransferase
ASH2L	9070	ASH2 like, histone lysine methyltransferase complex subunit
ASL	435	argininosuccinate lyase
ASMTL	8623	acetylserotonin O-methyltransferase like
ASNS	440	asparagine synthetase (glutamine-hydrolyzing)
ASNSD1	54529	asparagine synthetase domain containing 1
ASPH	444	aspartate beta-hydroxylase
ASPHD1	253982	aspartate beta-hydroxylase domain containing 1
ASPHD2	57168	aspartate beta-hydroxylase domain containing 2
ASPRV1	151516	aspartic peptidase retroviral like 1
ASPSCR1	79058	ASPSCR1 tether for SLC2A4, UBX domain containing
ASS1	445	argininosuccinate synthase 1
ASTE1	28990	asteroid homolog 1
ASTN2	23245	astrotactin 2
ASXL1	171023	ASXL transcriptional regulator 1
ASXL2	55252	ASXL transcriptional regulator 2
ATAD1	84896	ATPase family AAA domain containing 1
ATAD2	29028	ATPase family AAA domain containing 2
ATAD2B	54454	ATPase family AAA domain containing 2B
ATAD3A	55210	ATPase family AAA domain containing 3A
ATAD3B	83858	ATPase family AAA domain containing 3B
ATAD5	79915	ATPase family AAA domain containing 5
ATAT1	79969	alpha tubulin acetyltransferase 1
ATE1	11101	arginyltransferase 1
ATF1	466	activating transcription factor 1
ATF2	1386	activating transcription factor 2
ATF3	467	activating transcription factor 3
ATF4	468	activating transcription factor 4
ATF5	22809	activating transcription factor 5
ATF6	22926	activating transcription factor 6
ATF6B	1388	activating transcription factor 6 beta
ATF7	11016	activating transcription factor 7
ATF7IP	55729	activating transcription factor 7 interacting protein
ATF7IP2	80063	activating transcription factor 7 interacting protein 2
ATG10	83734	autophagy related 10
ATG101	60673	autophagy related 101
ATG12	9140	autophagy related 12
ATG13	9776	autophagy related 13
ATG14	22863	autophagy related 14
ATG16L1	55054	autophagy related 16 like 1
ATG16L2	89849	autophagy related 16 like 2
ATG2A	23130	autophagy related 2A
ATG2B	55102	autophagy related 2B
ATG3	64422	autophagy related 3
ATG4A	115201	autophagy related 4A cysteine peptidase
ATG4B	23192	autophagy related 4B cysteine peptidase
ATG4C	84938	autophagy related 4C cysteine peptidase
ATG4D	84971	autophagy related 4D cysteine peptidase
ATG5	9474	autophagy related 5
ATG7	10533	autophagy related 7
ATG9A	79065	autophagy related 9A
ATIC	471	5-aminoimidazole-4-carboxamide ribonucleotide formyltransferase/IMP cyclohydrolase
ATL1	51062	atlastin GTPase 1
ATL2	64225	atlastin GTPase 2
ATL3	25923	atlastin GTPase 3
ATM	472	ATM serine/threonine kinase
ATMIN	23300	ATM interactor
ATN1	1822	atrophin 1
ATOX1	475	antioxidant 1 copper chaperone
ATP10B	23120	ATPase phospholipid transporting 10B (putative)
ATP10D	57205	ATPase phospholipid transporting 10D (putative)
ATP11A	23250	ATPase phospholipid transporting 11A
ATP11B	23200	ATPase phospholipid transporting 11B (putative)
ATP11C	286410	ATPase phospholipid transporting 11C
ATP13A1	57130	ATPase 13A1
ATP13A2	23400	ATPase cation transporting 13A2
ATP13A3	79572	ATPase 13A3
ATP1A1	476	ATPase Na+/K+ transporting subunit alpha 1
ATP1B1	481	ATPase Na+/K+ transporting subunit beta 1
ATP1B3	483	ATPase Na+/K+ transporting subunit beta 3
ATP2A2	488	ATPase sarcoplasmic/endoplasmic reticulum Ca2+ transporting 2
ATP2A3	489	ATPase sarcoplasmic/endoplasmic reticulum Ca2+ transporting 3
ATP2B1	490	ATPase plasma membrane Ca2+ transporting 1
ATP2B4	493	ATPase plasma membrane Ca2+ transporting 4
ATP2C1	27032	ATPase secretory pathway Ca2+ transporting 1
ATP2C2	9914	ATPase secretory pathway Ca2+ transporting 2
ATP5F1A	498	ATP synthase F1 subunit alpha
ATP5F1B	506	ATP synthase F1 subunit beta
ATP5F1C	509	ATP synthase F1 subunit gamma
ATP5F1D	513	ATP synthase F1 subunit delta
ATP5F1E	514	ATP synthase F1 subunit epsilon
ATP5IF1	93974	ATP synthase inhibitory factor subunit 1
ATP5MC1	516	ATP synthase membrane subunit c locus 1
ATP5MC2	517	ATP synthase membrane subunit c locus 2
ATP5MC3	518	ATP synthase membrane subunit c locus 3
ATP5MD	84833	ATP synthase membrane subunit DAPIT
ATP5ME	521	ATP synthase membrane subunit e
ATP5MF	9551	ATP synthase membrane subunit f
ATP5MF-PTCD1	100526740	ATP5MF-PTCD1 readthrough
ATP5MG	10632	ATP synthase membrane subunit g
ATP5MPL	9556	ATP synthase membrane subunit 6.8PL
ATP5PB	515	ATP synthase peripheral stalk-membrane subunit b
ATP5PD	10476	ATP synthase peripheral stalk subunit d
ATP5PF	522	ATP synthase peripheral stalk subunit F6
ATP5PO	539	ATP synthase peripheral stalk subunit OSCP
ATP6AP1	537	ATPase H+ transporting accessory protein 1
ATP6AP1L	92270	ATPase H+ transporting accessory protein 1 like
ATP6AP2	10159	ATPase H+ transporting accessory protein 2
ATP6V0A1	535	ATPase H+ transporting V0 subunit a1
ATP6V0A2	23545	ATPase H+ transporting V0 subunit a2
ATP6V0B	533	ATPase H+ transporting V0 subunit b
ATP6V0C	527	ATPase H+ transporting V0 subunit c
ATP6V0D1	9114	ATPase H+ transporting V0 subunit d1
ATP6V0E1	8992	ATPase H+ transporting V0 subunit e1
ATP6V0E2	155066	ATPase H+ transporting V0 subunit e2
ATP6V1A	523	ATPase H+ transporting V1 subunit A
ATP6V1B2	526	ATPase H+ transporting V1 subunit B2
ATP6V1C1	528	ATPase H+ transporting V1 subunit C1
ATP6V1C2	245973	ATPase H+ transporting V1 subunit C2
ATP6V1D	51382	ATPase H+ transporting V1 subunit D
ATP6V1E1	529	ATPase H+ transporting V1 subunit E1
ATP6V1F	9296	ATPase H+ transporting V1 subunit F
ATP6V1G1	9550	ATPase H+ transporting V1 subunit G1
ATP6V1H	51606	ATPase H+ transporting V1 subunit H
ATP7A	538	ATPase copper transporting alpha
ATP7B	540	ATPase copper transporting beta
ATP8A1	10396	ATPase phospholipid transporting 8A1
ATP8B1	5205	ATPase phospholipid transporting 8B1
ATP9A	10079	ATPase phospholipid transporting 9A (putative)
ATP9B	374868	ATPase phospholipid transporting 9B (putative)
ATPAF1	64756	ATP synthase mitochondrial F1 complex assembly factor 1
ATPAF2	91647	ATP synthase mitochondrial F1 complex assembly factor 2
ATPSCKMT	134145	ATP synthase c subunit lysine N-methyltransferase
ATR	545	ATR serine/threonine kinase
ATRAID	51374	all-trans retinoic acid induced differentiation factor
ATRIP	84126	ATR interacting protein
ATRN	8455	attractin
ATRX	546	ATRX chromatin remodeler
ATXN1	6310	ataxin 1
ATXN10	25814	ataxin 10
ATXN1L	342371	ataxin 1 like
ATXN2	6311	ataxin 2
ATXN2L	11273	ataxin 2 like
ATXN3	4287	ataxin 3
ATXN7	6314	ataxin 7
ATXN7L1	222255	ataxin 7 like 1
ATXN7L2	127002	ataxin 7 like 2
ATXN7L3	56970	ataxin 7 like 3
ATXN7L3B	552889	ataxin 7 like 3B
AUH	549	AU RNA binding methylglutaconyl-CoA hydratase
AUP1	550	AUP1 lipid droplet regulating VLDL assembly factor
AURKA	6790	aurora kinase A
AURKAIP1	54998	aurora kinase A interacting protein 1
AUTS2	26053	activator of transcription and developmental regulator AUTS2
AVEN	57099	apoptosis and caspase activation inhibitor
AVIL	10677	advillin
AVL9	23080	AVL9 cell migration associated
AVPI1	60370	arginine vasopressin induced 1
AXIN1	8312	axin 1
AXL	558	AXL receptor tyrosine kinase
AZGP1	563	alpha-2-glycoprotein 1, zinc-binding
AZI2	64343	5-azacytidine induced 2
AZIN1	51582	antizyme inhibitor 1
B2M	567	beta-2-microglobulin
B3GALNT1	8706	beta-1,3-N-acetylgalactosaminyltransferase 1 (globoside blood group)
B3GALNT2	148789	beta-1,3-N-acetylgalactosaminyltransferase 2
B3GALT4	8705	beta-1,3-galactosyltransferase 4
B3GALT5	10317	beta-1,3-galactosyltransferase 5
B3GALT6	126792	beta-1,3-galactosyltransferase 6
B3GAT2	135152	beta-1,3-glucuronyltransferase 2
B3GAT3	26229	beta-1,3-glucuronyltransferase 3
B3GLCT	145173	beta 3-glucosyltransferase
B3GNT2	10678	UDP-GlcNAc:betaGal beta-1,3-N-acetylglucosaminyltransferase 2
B3GNT3	10331	UDP-GlcNAc:betaGal beta-1,3-N-acetylglucosaminyltransferase 3
B3GNT5	84002	UDP-GlcNAc:betaGal beta-1,3-N-acetylglucosaminyltransferase 5
B3GNT7	93010	UDP-GlcNAc:betaGal beta-1,3-N-acetylglucosaminyltransferase 7
B3GNT8	374907	UDP-GlcNAc:betaGal beta-1,3-N-acetylglucosaminyltransferase 8
B4GALNT2	124872	beta-1,4-N-acetyl-galactosaminyltransferase 2
B4GALNT3	283358	beta-1,4-N-acetyl-galactosaminyltransferase 3
B4GALT1	2683	beta-1,4-galactosyltransferase 1
B4GALT2	8704	beta-1,4-galactosyltransferase 2
B4GALT3	8703	beta-1,4-galactosyltransferase 3
B4GALT4	8702	beta-1,4-galactosyltransferase 4
B4GALT5	9334	beta-1,4-galactosyltransferase 5
B4GALT6	9331	beta-1,4-galactosyltransferase 6
B4GALT7	11285	beta-1,4-galactosyltransferase 7
B4GAT1	11041	beta-1,4-glucuronyltransferase 1
B9D2	80776	B9 domain containing 2
BAAT	570	bile acid-CoA:amino acid N-acyltransferase
BABAM1	29086	BRISC and BRCA1 A complex member 1
BABAM2	9577	BRISC and BRCA1 A complex member 2
BACE1	23621	beta-secretase 1
BACE2	25825	beta-secretase 2
BACH1	571	BTB domain and CNC homolog 1
BAD	572	BCL2 associated agonist of cell death
BAG1	573	BAG cochaperone 1
BAG3	9531	BAG cochaperone 3
BAG4	9530	BAG cochaperone 4
BAG5	9529	BAG cochaperone 5
BAG6	7917	BAG cochaperone 6
BAHCC1	57597	BAH domain and coiled-coil containing 1
BAHD1	22893	bromo adjacent homology domain containing 1
BAIAP2	10458	BAR/IMD domain containing adaptor protein 2
BAIAP2L1	55971	BAR/IMD domain containing adaptor protein 2 like 1
BAIAP2L2	80115	BAR/IMD domain containing adaptor protein 2 like 2
BAIAP3	8938	BAI1 associated protein 3
BAK1	578	BCL2 antagonist/killer 1
BAMBI	25805	BMP and activin membrane bound inhibitor
BANF1	8815	BAF nuclear assembly factor 1
BANK1	55024	B cell scaffold protein with ankyrin repeats 1
BANP	54971	BTG3 associated nuclear protein
BAP1	8314	BRCA1 associated protein 1
BARD1	580	BRCA1 associated RING domain 1
BARX2	8538	BARX homeobox 2
BATF2	116071	basic leucine zipper ATF-like transcription factor 2
BAX	581	BCL2 associated X, apoptosis regulator
BAZ1A	11177	bromodomain adjacent to zinc finger domain 1A
BAZ1B	9031	bromodomain adjacent to zinc finger domain 1B
BAZ2A	11176	bromodomain adjacent to zinc finger domain 2A
BAZ2B	29994	bromodomain adjacent to zinc finger domain 2B
BBC3	27113	BCL2 binding component 3
BBIP1	92482	BBSome interacting protein 1
BBS1	582	Bardet-Biedl syndrome 1
BBS10	79738	Bardet-Biedl syndrome 10
BBS12	166379	Bardet-Biedl syndrome 12
BBS2	583	Bardet-Biedl syndrome 2
BBS4	585	Bardet-Biedl syndrome 4
BBS5	129880	Bardet-Biedl syndrome 5
BBS7	55212	Bardet-Biedl syndrome 7
BBS9	27241	Bardet-Biedl syndrome 9
BBX	56987	BBX high mobility group box domain containing
BCAM	4059	basal cell adhesion molecule (Lutheran blood group)
BCAP29	55973	B cell receptor associated protein 29
BCAP31	10134	B cell receptor associated protein 31
BCAR1	9564	BCAR1 scaffold protein, Cas family member
BCAR3	8412	BCAR3 adaptor protein, NSP family member
BCAS1	8537	brain enriched myelin associated protein 1
BCAS2	10286	BCAS2 pre-mRNA processing factor
BCAS3	54828	BCAS3 microtubule associated cell migration factor
BCAS4	55653	breast carcinoma amplified sequence 4
BCAT2	587	branched chain amino acid transaminase 2
BCCIP	56647	BRCA2 and CDKN1A interacting protein
BCDIN3D	144233	BCDIN3 domain containing RNA methyltransferase
BCKDHA	593	branched chain keto acid dehydrogenase E1 subunit alpha
BCKDHB	594	branched chain keto acid dehydrogenase E1 subunit beta
BCKDK	10295	branched chain keto acid dehydrogenase kinase
BCL10	8915	BCL10 immune signaling adaptor
BCL11B	64919	BAF chromatin remodeling complex subunit BCL11B
BCL2L1	598	BCL2 like 1
BCL2L11	10018	BCL2 like 11
BCL2L12	83596	BCL2 like 12
BCL2L13	23786	BCL2 like 13
BCL2L14	79370	BCL2 like 14
BCL2L15	440603	BCL2 like 15
BCL2L2	599	BCL2 like 2
BCL2L2-PABPN1	100529063	BCL2L2-PABPN1 readthrough
BCL3	602	BCL3 transcription coactivator
BCL6	604	BCL6 transcription repressor
BCL7A	605	BAF chromatin remodeling complex subunit BCL7A
BCL7B	9275	BAF chromatin remodeling complex subunit BCL7B
BCL7C	9274	BAF chromatin remodeling complex subunit BCL7C
BCL9	607	BCL9 transcription coactivator
BCL9L	283149	BCL9 like
BCLAF1	9774	BCL2 associated transcription factor 1
BCLAF3	256643	BCLAF1 and THRAP3 family member 3
BCO1	53630	beta-carotene oxygenase 1
BCOR	54880	BCL6 corepressor
BCR	613	BCR activator of RhoGEF and GTPase
BCS1L	617	BCS1 homolog, ubiquinol-cytochrome c reductase complex chaperone
BDH1	622	3-hydroxybutyrate dehydrogenase 1
BDH2	56898	3-hydroxybutyrate dehydrogenase 2
BDKRB1	623	bradykinin receptor B1
BDKRB2	624	bradykinin receptor B2
BDP1	55814	B double prime 1, subunit of RNA polymerase III transcription initiation factor IIIB
BECN1	8678	beclin 1
BEND3	57673	BEN domain containing 3
BEND7	222389	BEN domain containing 7
BET1	10282	Bet1 golgi vesicular membrane trafficking protein
BET1L	51272	Bet1 golgi vesicular membrane trafficking protein like
BEX3	27018	brain expressed X-linked 3
BEX4	56271	brain expressed X-linked 4
BFAR	51283	bifunctional apoptosis regulator
BHLHB9	80823	basic helix-loop-helix family member b9
BHLHE40	8553	basic helix-loop-helix family member e40
BHLHE41	79365	basic helix-loop-helix family member e41
BICD1	636	BICD cargo adaptor 1
BICD2	23299	BICD cargo adaptor 2
BICDL1	92558	BICD family like cargo adaptor 1
BICDL2	146439	BICD family like cargo adaptor 2
BICRA	29998	BRD4 interacting chromatin remodeling complex associated protein
BICRAL	23506	BRD4 interacting chromatin remodeling complex associated protein like
BID	637	BH3 interacting domain death agonist
BIK	638	BCL2 interacting killer
BIN1	274	bridging integrator 1
BIN3	55909	bridging integrator 3
BIRC2	329	baculoviral IAP repeat containing 2
BIRC3	330	baculoviral IAP repeat containing 3
BIRC6	57448	baculoviral IAP repeat containing 6
BIVM	54841	basic, immunoglobulin-like variable motif containing
BLCAP	10904	BLCAP apoptosis inducing factor
BLMH	642	bleomycin hydrolase
BLNK	29760	B cell linker
BLOC1S1	2647	biogenesis of lysosomal organelles complex 1 subunit 1
BLOC1S2	282991	biogenesis of lysosomal organelles complex 1 subunit 2
BLOC1S3	388552	biogenesis of lysosomal organelles complex 1 subunit 3
BLOC1S4	55330	biogenesis of lysosomal organelles complex 1 subunit 4
BLOC1S5	63915	biogenesis of lysosomal organelles complex 1 subunit 5
BLOC1S6	26258	biogenesis of lysosomal organelles complex 1 subunit 6
BLVRB	645	biliverdin reductase B
BLZF1	8548	basic leucine zipper nuclear factor 1
BMERB1	89927	bMERB domain containing 1
BMF	90427	Bcl2 modifying factor
BMI1	648	BMI1 proto-oncogene, polycomb ring finger
BMP1	649	bone morphogenetic protein 1
BMP2	650	bone morphogenetic protein 2
BMP2K	55589	BMP2 inducible kinase
BMP3	651	bone morphogenetic protein 3
BMP4	652	bone morphogenetic protein 4
BMP8B	656	bone morphogenetic protein 8b
BMPR1A	657	bone morphogenetic protein receptor type 1A
BMPR2	659	bone morphogenetic protein receptor type 2
BMS1	9790	BMS1 ribosome biogenesis factor
BMS1P1	399761	BMS1 pseudogene 1
BMT2	154743	base methyltransferase of 25S rRNA 2 homolog
BNIP1	662	BCL2 interacting protein 1
BNIP2	663	BCL2 interacting protein 2
BNIP3	664	BCL2 interacting protein 3
BNIP3L	665	BCL2 interacting protein 3 like
BNIP5	389384	BCL2 interacting protein 5
BOD1	91272	biorientation of chromosomes in cell division 1
BOD1L1	259282	biorientation of chromosomes in cell division 1 like 1
BOK	666	BCL2 family apoptosis regulator BOK
BOLA1	51027	bolA family member 1
BOLA2-SMG1P6	107282092	BOLA2-SMG1P6 readthrough
BOLA2B	552900	bolA family member 2
BOLA3	388962	bolA family member 3
BOP1	23246	BOP1 ribosomal biogenesis factor
BORA	79866	BORA aurora kinase A activator
BORCS5	118426	BLOC-1 related complex subunit 5
BORCS6	54785	BLOC-1 related complex subunit 6
BORCS7	119032	BLOC-1 related complex subunit 7
BORCS8	729991	BLOC-1 related complex subunit 8
BPGM	669	bisphosphoglycerate mutase
BPHL	670	biphenyl hydrolase like
BPNT1	10380	3'(2'), 5'-bisphosphate nucleotidase 1
BPNT2	54928	3'(2'), 5'-bisphosphate nucleotidase 2
BPTF	2186	bromodomain PHD finger transcription factor
BRAF	673	B-Raf proto-oncogene, serine/threonine kinase
BRAP	8315	BRCA1 associated protein
BRAT1	221927	BRCA1 associated ATM activator 1
BRCA1	672	BRCA1 DNA repair associated
BRCA2	675	BRCA2 DNA repair associated
BRCC3	79184	BRCA1/BRCA2-containing complex subunit 3
BRD1	23774	bromodomain containing 1
BRD2	6046	bromodomain containing 2
BRD3	8019	bromodomain containing 3
BRD3OS	266655	BRD3 opposite strand
BRD4	23476	bromodomain containing 4
BRD7	29117	bromodomain containing 7
BRD8	10902	bromodomain containing 8
BRD9	65980	bromodomain containing 9
BRF1	2972	BRF1 RNA polymerase III transcription initiation factor subunit
BRF2	55290	BRF2 RNA polymerase III transcription initiation factor subunit
BRI3	25798	brain protein I3
BRI3BP	140707	BRI3 binding protein
BRICD5	283870	BRICHOS domain containing 5
BRIP1	83990	BRCA1 interacting protein C-terminal helicase 1
BRIX1	55299	biogenesis of ribosomes BRX1
BRK1	55845	BRICK1 subunit of SCAR/WAVE actin nucleating complex
BRMS1	25855	BRMS1 transcriptional repressor and anoikis regulator
BRMS1L	84312	BRMS1 like transcriptional repressor
BROX	148362	BRO1 domain and CAAX motif containing
BRPF1	7862	bromodomain and PHD finger containing 1
BRPF3	27154	bromodomain and PHD finger containing 3
BRWD1	54014	bromodomain and WD repeat domain containing 1
BRWD3	254065	bromodomain and WD repeat domain containing 3
BSCL2	26580	BSCL2 lipid droplet biogenesis associated, seipin
BSDC1	55108	BSD domain containing 1
BSG	682	basigin (Ok blood group)
BSPRY	54836	B-box and SPRY domain containing
BST1	683	bone marrow stromal cell antigen 1
BST2	684	bone marrow stromal cell antigen 2
BTAF1	9044	B-TFIID TATA-box binding protein associated factor 1
BTBD1	53339	BTB domain containing 1
BTBD10	84280	BTB domain containing 10
BTBD19	149478	BTB domain containing 19
BTBD2	55643	BTB domain containing 2
BTBD3	22903	BTB domain containing 3
BTBD6	90135	BTB domain containing 6
BTBD7	55727	BTB domain containing 7
BTBD8	284697	BTB domain containing 8
BTBD9	114781	BTB domain containing 9
BTC	685	betacellulin
BTD	686	biotinidase
BTF3	689	basic transcription factor 3
BTF3L4	91408	basic transcription factor 3 like 4
BTG1	694	BTG anti-proliferation factor 1
BTG2	7832	BTG anti-proliferation factor 2
BTG3	10950	BTG anti-proliferation factor 3
BTN2A1	11120	butyrophilin subfamily 2 member A1
BTN2A2	10385	butyrophilin subfamily 2 member A2
BTN2A3P	54718	butyrophilin subfamily 2 member A3, pseudogene
BTN3A1	11119	butyrophilin subfamily 3 member A1
BTN3A2	11118	butyrophilin subfamily 3 member A2
BTN3A3	10384	butyrophilin subfamily 3 member A3
BTNL3	10917	butyrophilin like 3
BTNL8	79908	butyrophilin like 8
BTRC	8945	beta-transducin repeat containing E3 ubiquitin protein ligase
BUB3	9184	BUB3 mitotic checkpoint protein
BUD13	84811	BUD13 homolog
BUD23	114049	BUD23 rRNA methyltransferase and ribosome maturation factor
BUD31	8896	BUD31 homolog
BYSL	705	bystin like
BZW1	9689	basic leucine zipper and W2 domains 1
BZW2	28969	basic leucine zipper and W2 domains 2
C10orf88	80007	chromosome 10 open reading frame 88
C11orf1	64776	chromosome 11 open reading frame 1
C11orf24	53838	chromosome 11 open reading frame 24
C11orf49	79096	chromosome 11 open reading frame 49
C11orf52	91894	chromosome 11 open reading frame 52
C11orf54	28970	chromosome 11 open reading frame 54
C11orf58	10944	chromosome 11 open reading frame 58
C11orf68	83638	chromosome 11 open reading frame 68
C11orf71	54494	chromosome 11 open reading frame 71
C11orf80	79703	chromosome 11 open reading frame 80
C11orf86	254439	chromosome 11 open reading frame 86
C11orf95	65998	chromosome 11 open reading frame 95
C11orf98	102288414	chromosome 11 open reading frame 98
C12orf29	91298	chromosome 12 open reading frame 29
C12orf4	57102	chromosome 12 open reading frame 4
C12orf43	64897	chromosome 12 open reading frame 43
C12orf45	121053	chromosome 12 open reading frame 45
C12orf50	160419	chromosome 12 open reading frame 50
C12orf57	113246	chromosome 12 open reading frame 57
C12orf65	91574	chromosome 12 open reading frame 65
C12orf73	728568	chromosome 12 open reading frame 73
C12orf75	387882	chromosome 12 open reading frame 75
C12orf76	400073	chromosome 12 open reading frame 76
C14orf119	55017	chromosome 14 open reading frame 119
C14orf28	122525	chromosome 14 open reading frame 28
C14orf93	60686	chromosome 14 open reading frame 93
C15orf39	56905	chromosome 15 open reading frame 39
C15orf40	123207	chromosome 15 open reading frame 40
C15orf48	84419	chromosome 15 open reading frame 48
C15orf61	145853	chromosome 15 open reading frame 61
C16orf70	80262	chromosome 16 open reading frame 70
C16orf72	29035	chromosome 16 open reading frame 72
C16orf87	388272	chromosome 16 open reading frame 87
C16orf91	283951	chromosome 16 open reading frame 91
C17orf100	388327	chromosome 17 open reading frame 100
C17orf49	124944	chromosome 17 open reading frame 49
C17orf58	284018	chromosome 17 open reading frame 58
C17orf67	339210	chromosome 17 open reading frame 67
C17orf75	64149	chromosome 17 open reading frame 75
C17orf78	284099	chromosome 17 open reading frame 78
C17orf80	55028	chromosome 17 open reading frame 80
C18orf21	83608	chromosome 18 open reading frame 21
C18orf25	147339	chromosome 18 open reading frame 25
C18orf32	497661	chromosome 18 open reading frame 32
C19orf12	83636	chromosome 19 open reading frame 12
C19orf25	148223	chromosome 19 open reading frame 25
C19orf33	64073	chromosome 19 open reading frame 33
C19orf47	126526	chromosome 19 open reading frame 47
C19orf53	28974	chromosome 19 open reading frame 53
C19orf54	284325	chromosome 19 open reading frame 54
C1D	10438	C1D nuclear receptor corepressor
C1GALT1	56913	core 1 synthase, glycoprotein-N-acetylgalactosamine 3-beta-galactosyltransferase 1
C1GALT1C1	29071	C1GALT1 specific chaperone 1
C1orf109	54955	chromosome 1 open reading frame 109
C1orf112	55732	chromosome 1 open reading frame 112
C1orf115	79762	chromosome 1 open reading frame 115
C1orf116	79098	chromosome 1 open reading frame 116
C1orf122	127687	chromosome 1 open reading frame 122
C1orf131	128061	chromosome 1 open reading frame 131
C1orf159	54991	chromosome 1 open reading frame 159
C1orf174	339448	chromosome 1 open reading frame 174
C1orf198	84886	chromosome 1 open reading frame 198
C1orf21	81563	chromosome 1 open reading frame 21
C1orf210	149466	chromosome 1 open reading frame 210
C1orf226	400793	chromosome 1 open reading frame 226
C1orf35	79169	chromosome 1 open reading frame 35
C1orf43	25912	chromosome 1 open reading frame 43
C1orf50	79078	chromosome 1 open reading frame 50
C1orf52	148423	chromosome 1 open reading frame 52
C1orf56	54964	chromosome 1 open reading frame 56
C1orf74	148304	chromosome 1 open reading frame 74
C1QBP	708	complement C1q binding protein
C1QTNF1	114897	C1q and TNF related 1
C1QTNF12	388581	C1q and TNF related 12
C1QTNF5	114902	C1q and TNF related 5
C1QTNF6	114904	C1q and TNF related 6
C1RL	51279	complement C1r subcomponent like
C2	717	complement C2
C20orf194	25943	chromosome 20 open reading frame 194
C21orf91	54149	chromosome 21 open reading frame 91
C22orf23	84645	chromosome 22 open reading frame 23
C22orf39	128977	chromosome 22 open reading frame 39
C2CD2	25966	C2 calcium dependent domain containing 2
C2CD2L	9854	C2CD2 like
C2CD3	26005	C2 domain containing 3 centriole elongation regulator
C2CD5	9847	C2 calcium dependent domain containing 5
C2orf15	150590	chromosome 2 open reading frame 15
C2orf16	84226	chromosome 2 open reading frame 16
C2orf42	54980	chromosome 2 open reading frame 42
C2orf49	79074	chromosome 2 open reading frame 49
C2orf68	388969	chromosome 2 open reading frame 68
C2orf69	205327	chromosome 2 open reading frame 69
C2orf72	257407	chromosome 2 open reading frame 72
C2orf76	130355	chromosome 2 open reading frame 76
C2orf88	84281	chromosome 2 open reading frame 88
C2orf92	728537	chromosome 2 open reading frame 92
C3	718	complement C3
C3orf33	285315	chromosome 3 open reading frame 33
C3orf38	285237	chromosome 3 open reading frame 38
C3orf52	79669	chromosome 3 open reading frame 52
C3orf62	375341	chromosome 3 open reading frame 62
C4A	720	complement C4A (Rodgers blood group)
C4BPB	725	complement component 4 binding protein beta
C4orf19	55286	chromosome 4 open reading frame 19
C4orf3	401152	chromosome 4 open reading frame 3
C4orf33	132321	chromosome 4 open reading frame 33
C4orf46	201725	chromosome 4 open reading frame 46
C4orf48	401115	chromosome 4 open reading frame 48
C5	727	complement C5
C5orf15	56951	chromosome 5 open reading frame 15
C5orf22	55322	chromosome 5 open reading frame 22
C5orf24	134553	chromosome 5 open reading frame 24
C5orf51	285636	chromosome 5 open reading frame 51
C5orf63	401207	chromosome 5 open reading frame 63
C6orf120	387263	chromosome 6 open reading frame 120
C6orf132	647024	chromosome 6 open reading frame 132
C6orf136	221545	chromosome 6 open reading frame 136
C6orf141	135398	chromosome 6 open reading frame 141
C6orf223	221416	chromosome 6 open reading frame 223
C6orf47	57827	chromosome 6 open reading frame 47
C6orf62	81688	chromosome 6 open reading frame 62
C6orf89	221477	chromosome 6 open reading frame 89
C7orf26	79034	chromosome 7 open reading frame 26
C7orf50	84310	chromosome 7 open reading frame 50
C8orf33	65265	chromosome 8 open reading frame 33
C8orf58	541565	chromosome 8 open reading frame 58
C8orf76	84933	chromosome 8 open reading frame 76
C8orf82	414919	chromosome 8 open reading frame 82
C9orf16	79095	chromosome 9 open reading frame 16
C9orf40	55071	chromosome 9 open reading frame 40
C9orf64	84267	chromosome 9 open reading frame 64
C9orf72	203228	C9orf72-SMCR8 complex subunit
C9orf78	51759	chromosome 9 open reading frame 78
C9orf85	138241	chromosome 9 open reading frame 85
CA12	771	carbonic anhydrase 12
CA13	377677	carbonic anhydrase 13
CA2	760	carbonic anhydrase 2
CA3	761	carbonic anhydrase 3
CA4	762	carbonic anhydrase 4
CA5B	11238	carbonic anhydrase 5B
CA5BP1	340591	carbonic anhydrase 5B pseudogene 1
CA9	768	carbonic anhydrase 9
CAAP1	79886	caspase activity and apoptosis inhibitor 1
CAB39	51719	calcium binding protein 39
CAB39L	81617	calcium binding protein 39 like
CABIN1	23523	calcineurin binding protein 1
CABLES1	91768	Cdk5 and Abl enzyme substrate 1
CABLES2	81928	Cdk5 and Abl enzyme substrate 2
CACFD1	11094	calcium channel flower domain containing 1
CACHD1	57685	cache domain containing 1
CACNA1A	773	calcium voltage-gated channel subunit alpha1 A
CACNA1D	776	calcium voltage-gated channel subunit alpha1 D
CACNB2	783	calcium voltage-gated channel auxiliary subunit beta 2
CACNB3	784	calcium voltage-gated channel auxiliary subunit beta 3
CACNG8	59283	calcium voltage-gated channel auxiliary subunit gamma 8
CACTIN	58509	cactin, spliceosome C complex subunit
CACUL1	143384	CDK2 associated cullin domain 1
CACYBP	27101	calcyclin binding protein
CAD	790	carbamoyl-phosphate synthetase 2, aspartate transcarbamylase, and dihydroorotase
CADM1	23705	cell adhesion molecule 1
CADM4	199731	cell adhesion molecule 4
CADPS	8618	calcium dependent secretion activator
CADPS2	93664	calcium dependent secretion activator 2
CALB1	793	calbindin 1
CALCOCO1	57658	calcium binding and coiled-coil domain 1
CALCOCO2	10241	calcium binding and coiled-coil domain 2
CALD1	800	caldesmon 1
CALM1	801	calmodulin 1
CALM2	805	calmodulin 2
CALM3	808	calmodulin 3
CALML4	91860	calmodulin like 4
CALR	811	calreticulin
CALU	813	calumenin
CAMK2D	817	calcium/calmodulin dependent protein kinase II delta
CAMK2G	818	calcium/calmodulin dependent protein kinase II gamma
CAMK2N1	55450	calcium/calmodulin dependent protein kinase II inhibitor 1
CAMK4	814	calcium/calmodulin dependent protein kinase IV
CAMKK2	10645	calcium/calmodulin dependent protein kinase kinase 2
CAMKMT	79823	calmodulin-lysine N-methyltransferase
CAMLG	819	calcium modulating ligand
CAMSAP1	157922	calmodulin regulated spectrin associated protein 1
CAMSAP2	23271	calmodulin regulated spectrin associated protein family member 2
CAMSAP3	57662	calmodulin regulated spectrin associated protein family member 3
CAMTA1	23261	calmodulin binding transcription activator 1
CAMTA2	23125	calmodulin binding transcription activator 2
CAND1	55832	cullin associated and neddylation dissociated 1
CANT1	124583	calcium activated nucleotidase 1
CANX	821	calnexin
CAP1	10487	cyclase associated actin cytoskeleton regulatory protein 1
CAPG	822	capping actin protein, gelsolin like
CAPN1	823	calpain 1
CAPN10	11132	calpain 10
CAPN12	147968	calpain 12
CAPN15	6650	calpain 15
CAPN2	824	calpain 2
CAPN3	825	calpain 3
CAPN5	726	calpain 5
CAPN7	23473	calpain 7
CAPN8	388743	calpain 8
CAPNS1	826	calpain small subunit 1
CAPRIN1	4076	cell cycle associated protein 1
CAPRIN2	65981	caprin family member 2
CAPS	828	calcyphosine
CAPS2	84698	calcyphosine 2
CAPZA1	829	capping actin protein of muscle Z-line subunit alpha 1
CAPZA2	830	capping actin protein of muscle Z-line subunit alpha 2
CAPZB	832	capping actin protein of muscle Z-line subunit beta
CARD10	29775	caspase recruitment domain family member 10
CARD11	84433	caspase recruitment domain family member 11
CARD14	79092	caspase recruitment domain family member 14
CARD19	84270	caspase recruitment domain family member 19
CARD6	84674	caspase recruitment domain family member 6
CARD8	22900	caspase recruitment domain family member 8
CARF	79800	calcium responsive transcription factor
CARHSP1	23589	calcium regulated heat stable protein 1
CARM1	10498	coactivator associated arginine methyltransferase 1
CARMIL1	55604	capping protein regulator and myosin 1 linker 1
CARNMT1	138199	carnosine N-methyltransferase 1
CARNS1	57571	carnosine synthase 1
CARS1	833	cysteinyl-tRNA synthetase 1
CARS2	79587	cysteinyl-tRNA synthetase 2, mitochondrial
CASC3	22794	CASC3 exon junction complex subunit
CASD1	64921	CAS1 domain containing 1
CASK	8573	calcium/calmodulin dependent serine protein kinase
CASKIN2	57513	CASK interacting protein 2
CASP1	834	caspase 1
CASP10	843	caspase 10
CASP16P	197350	caspase 16, pseudogene
CASP2	835	caspase 2
CASP3	836	caspase 3
CASP4	837	caspase 4
CASP5	838	caspase 5
CASP6	839	caspase 6
CASP7	840	caspase 7
CASP8	841	caspase 8
CASP8AP2	9994	caspase 8 associated protein 2
CASP9	842	caspase 9
CASR	846	calcium sensing receptor
CAST	831	calpastatin
CASTOR2	729438	cytosolic arginine sensor for mTORC1 subunit 2
CASTOR3	352954	CASTOR family member 3
CASZ1	54897	castor zinc finger 1
CAT	847	catalase
CATSPER2	117155	cation channel sperm associated 2
CATSPERB	79820	cation channel sperm associated auxiliary subunit beta
CATSPERG	57828	cation channel sperm associated auxiliary subunit gamma
CAV1	857	caveolin 1
CAV2	858	caveolin 2
CAVIN1	284119	caveolae associated protein 1
CBFA2T2	9139	CBFA2/RUNX1 partner transcriptional co-repressor 2
CBFB	865	core-binding factor subunit beta
CBL	867	Cbl proto-oncogene
CBLB	868	Cbl proto-oncogene B
CBLC	23624	Cbl proto-oncogene C
CBLL1	79872	Cbl proto-oncogene like 1
CBLN3	643866	cerebellin 3 precursor
CBR1	873	carbonyl reductase 1
CBR4	84869	carbonyl reductase 4
CBS	875	cystathionine beta-synthase
CBSL	102724560	cystathionine beta-synthase like
CBWD1	55871	COBW domain containing 1
CBWD2	150472	COBW domain containing 2
CBWD3	445571	COBW domain containing 3
CBWD5	220869	COBW domain containing 5
CBWD6	644019	COBW domain containing 6
CBX1	10951	chromobox 1
CBX3	11335	chromobox 3
CBX4	8535	chromobox 4
CBX5	23468	chromobox 5
CBX6	23466	chromobox 6
CBX7	23492	chromobox 7
CBX8	57332	chromobox 8
CBY1	25776	chibby family member 1, beta catenin antagonist
CC2D1A	54862	coiled-coil and C2 domain containing 1A
CC2D1B	200014	coiled-coil and C2 domain containing 1B
CC2D2A	57545	coiled-coil and C2 domain containing 2A
CCAR1	55749	cell division cycle and apoptosis regulator 1
CCAR2	57805	cell cycle and apoptosis regulator 2
CCDC107	203260	coiled-coil domain containing 107
CCDC112	153733	coiled-coil domain containing 112
CCDC115	84317	coiled-coil domain containing 115
CCDC117	150275	coiled-coil domain containing 117
CCDC12	151903	coiled-coil domain containing 12
CCDC120	90060	coiled-coil domain containing 120
CCDC122	160857	coiled-coil domain containing 122
CCDC124	115098	coiled-coil domain containing 124
CCDC125	202243	coiled-coil domain containing 125
CCDC126	90693	coiled-coil domain containing 126
CCDC127	133957	coiled-coil domain containing 127
CCDC130	81576	coiled-coil domain containing 130
CCDC134	79879	coiled-coil domain containing 134
CCDC137	339230	coiled-coil domain containing 137
CCDC14	64770	coiled-coil domain containing 14
CCDC142	84865	coiled-coil domain containing 142
CCDC144A	9720	coiled-coil domain containing 144A
CCDC144B	284047	coiled-coil domain containing 144B (pseudogene)
CCDC146	57639	coiled-coil domain containing 146
CCDC149	91050	coiled-coil domain containing 149
CCDC153	283152	coiled-coil domain containing 153
CCDC157	550631	coiled-coil domain containing 157
CCDC159	126075	coiled-coil domain containing 159
CCDC167	154467	coiled-coil domain containing 167
CCDC17	149483	coiled-coil domain containing 17
CCDC170	80129	coiled-coil domain containing 170
CCDC174	51244	coiled-coil domain containing 174
CCDC183	84960	coiled-coil domain containing 183
CCDC186	55088	coiled-coil domain containing 186
CCDC191	57577	coiled-coil domain containing 191
CCDC22	28952	coiled-coil domain containing 22
CCDC24	149473	coiled-coil domain containing 24
CCDC25	55246	coiled-coil domain containing 25
CCDC28A	25901	coiled-coil domain containing 28A
CCDC30	728621	coiled-coil domain containing 30
CCDC32	90416	coiled-coil domain containing 32
CCDC34	91057	coiled-coil domain containing 34
CCDC39	339829	coiled-coil domain containing 39
CCDC43	124808	coiled-coil domain containing 43
CCDC47	57003	coiled-coil domain containing 47
CCDC50	152137	coiled-coil domain containing 50
CCDC51	79714	coiled-coil domain containing 51
CCDC57	284001	coiled-coil domain containing 57
CCDC58	131076	coiled-coil domain containing 58
CCDC59	29080	coiled-coil domain containing 59
CCDC6	8030	coiled-coil domain containing 6
CCDC61	729440	coiled-coil domain containing 61
CCDC66	285331	coiled-coil domain containing 66
CCDC68	80323	coiled-coil domain containing 68
CCDC69	26112	coiled-coil domain containing 69
CCDC71	64925	coiled-coil domain containing 71
CCDC71L	168455	coiled-coil domain containing 71 like
CCDC77	84318	coiled-coil domain containing 77
CCDC80	151887	coiled-coil domain containing 80
CCDC82	79780	coiled-coil domain containing 82
CCDC85B	11007	coiled-coil domain containing 85B
CCDC85C	317762	coiled-coil domain containing 85C
CCDC86	79080	coiled-coil domain containing 86
CCDC88A	55704	coiled-coil domain containing 88A
CCDC88B	283234	coiled-coil domain containing 88B
CCDC88C	440193	coiled-coil domain containing 88C
CCDC9	26093	coiled-coil domain containing 9
CCDC90B	60492	coiled-coil domain containing 90B
CCDC91	55297	coiled-coil domain containing 91
CCDC92	80212	coiled-coil domain containing 92
CCDC93	54520	coiled-coil domain containing 93
CCDC97	90324	coiled-coil domain containing 97
CCDC9B	388115	coiled-coil domain containing 9B
CCHCR1	54535	coiled-coil alpha-helical rod protein 1
CCL15	6359	C-C motif chemokine ligand 15
CCL2	6347	C-C motif chemokine ligand 2
CCL20	6364	C-C motif chemokine ligand 20
CCL28	56477	C-C motif chemokine ligand 28
CCM2	83605	CCM2 scaffold protein
CCN1	3491	cellular communication network factor 1
CCN2	1490	cellular communication network factor 2
CCNB1IP1	57820	cyclin B1 interacting protein 1
CCNC	892	cyclin C
CCND1	595	cyclin D1
CCND2	894	cyclin D2
CCND3	896	cyclin D3
CCNDBP1	23582	cyclin D1 binding protein 1
CCNF	899	cyclin F
CCNG1	900	cyclin G1
CCNG2	901	cyclin G2
CCNH	902	cyclin H
CCNI	10983	cyclin I
CCNI2	645121	cyclin I family member 2
CCNJ	54619	cyclin J
CCNJL	79616	cyclin J like
CCNK	8812	cyclin K
CCNL1	57018	cyclin L1
CCNL2	81669	cyclin L2
CCNO	10309	cyclin O
CCNQ	92002	cyclin Q
CCNT1	904	cyclin T1
CCNT2	905	cyclin T2
CCNY	219771	cyclin Y
CCNYL1	151195	cyclin Y like 1
CCP110	9738	centriolar coiled-coil protein 110
CCPG1	9236	cell cycle progression 1
CCRL2	9034	C-C motif chemokine receptor like 2
CCS	9973	copper chaperone for superoxide dismutase
CCSAP	126731	centriole, cilia and spindle associated protein
CCSER1	401145	coiled-coil serine rich protein 1
CCSER2	54462	coiled-coil serine rich protein 2
CCT2	10576	chaperonin containing TCP1 subunit 2
CCT3	7203	chaperonin containing TCP1 subunit 3
CCT4	10575	chaperonin containing TCP1 subunit 4
CCT5	22948	chaperonin containing TCP1 subunit 5
CCT6A	908	chaperonin containing TCP1 subunit 6A
CCT6P3	643180	chaperonin containing TCP1 subunit 6 pseudogene 3
CCT7	10574	chaperonin containing TCP1 subunit 7
CCT8	10694	chaperonin containing TCP1 subunit 8
CCZ1	51622	CCZ1 homolog, vacuolar protein trafficking and biogenesis associated
CCZ1B	221960	CCZ1 homolog B, vacuolar protein trafficking and biogenesis associated
CD109	135228	CD109 molecule
CD151	977	CD151 molecule (Raph blood group)
CD164	8763	CD164 molecule
CD24	100133941	CD24 molecule
CD274	29126	CD274 molecule
CD276	80381	CD276 molecule
CD2AP	23607	CD2 associated protein
CD2BP2	10421	CD2 cytoplasmic tail binding protein 2
CD302	9936	CD302 molecule
CD40	958	CD40 molecule
CD44	960	CD44 molecule (Indian blood group)
CD46	4179	CD46 molecule
CD47	961	CD47 molecule
CD55	1604	CD55 molecule (Cromer blood group)
CD58	965	CD58 molecule
CD59	966	CD59 molecule (CD59 blood group)
CD63	967	CD63 molecule
CD68	968	CD68 molecule
CD74	972	CD74 molecule
CD81	975	CD81 molecule
CD82	3732	CD82 molecule
CD9	928	CD9 molecule
CD99	4267	CD99 molecule (Xg blood group)
CD99L2	83692	CD99 molecule like 2
CD99P1	401577	CD99 molecule pseudogene 1
CDA	978	cytidine deaminase
CDADC1	81602	cytidine and dCMP deaminase domain containing 1
CDAN1	146059	codanin 1
CDC123	8872	cell division cycle 123
CDC14A	8556	cell division cycle 14A
CDC14B	8555	cell division cycle 14B
CDC16	8881	cell division cycle 16
CDC23	8697	cell division cycle 23
CDC25A	993	cell division cycle 25A
CDC25B	994	cell division cycle 25B
CDC26	246184	cell division cycle 26
CDC27	996	cell division cycle 27
CDC34	997	cell division cycle 34, ubiqiutin conjugating enzyme
CDC37	11140	cell division cycle 37, HSP90 cochaperone
CDC37L1	55664	cell division cycle 37 like 1
CDC40	51362	cell division cycle 40
CDC42	998	cell division cycle 42
CDC42BPA	8476	CDC42 binding protein kinase alpha
CDC42BPB	9578	CDC42 binding protein kinase beta
CDC42BPG	55561	CDC42 binding protein kinase gamma
CDC42EP1	11135	CDC42 effector protein 1
CDC42EP2	10435	CDC42 effector protein 2
CDC42EP3	10602	CDC42 effector protein 3
CDC42EP4	23580	CDC42 effector protein 4
CDC42EP5	148170	CDC42 effector protein 5
CDC42SE1	56882	CDC42 small effector 1
CDC42SE2	56990	CDC42 small effector 2
CDC5L	988	cell division cycle 5 like
CDC73	79577	cell division cycle 73
CDCA3	83461	cell division cycle associated 3
CDCA4	55038	cell division cycle associated 4
CDCA7L	55536	cell division cycle associated 7 like
CDCA8	55143	cell division cycle associated 8
CDCP1	64866	CUB domain containing protein 1
CDH1	999	cadherin 1
CDH17	1015	cadherin 17
CDH23	64072	cadherin related 23
CDH24	64403	cadherin 24
CDH3	1001	cadherin 3
CDHR2	54825	cadherin related family member 2
CDHR3	222256	cadherin related family member 3
CDHR5	53841	cadherin related family member 5
CDIN1	84529	CDAN1 interacting nuclease 1
CDIP1	29965	cell death inducing p53 target 1
CDIPT	10423	CDP-diacylglycerol--inositol 3-phosphatidyltransferase
CDK10	8558	cyclin dependent kinase 10
CDK11A	728642	cyclin dependent kinase 11A
CDK11B	984	cyclin dependent kinase 11B
CDK12	51755	cyclin dependent kinase 12
CDK13	8621	cyclin dependent kinase 13
CDK16	5127	cyclin dependent kinase 16
CDK17	5128	cyclin dependent kinase 17
CDK18	5129	cyclin dependent kinase 18
CDK19	23097	cyclin dependent kinase 19
CDK2	1017	cyclin dependent kinase 2
CDK20	23552	cyclin dependent kinase 20
CDK2AP1	8099	cyclin dependent kinase 2 associated protein 1
CDK2AP2	10263	cyclin dependent kinase 2 associated protein 2
CDK3	1018	cyclin dependent kinase 3
CDK4	1019	cyclin dependent kinase 4
CDK5	1020	cyclin dependent kinase 5
CDK5RAP1	51654	CDK5 regulatory subunit associated protein 1
CDK5RAP2	55755	CDK5 regulatory subunit associated protein 2
CDK5RAP3	80279	CDK5 regulatory subunit associated protein 3
CDK6	1021	cyclin dependent kinase 6
CDK7	1022	cyclin dependent kinase 7
CDK8	1024	cyclin dependent kinase 8
CDK9	1025	cyclin dependent kinase 9
CDKAL1	54901	CDK5 regulatory subunit associated protein 1 like 1
CDKL5	6792	cyclin dependent kinase like 5
CDKN1A	1026	cyclin dependent kinase inhibitor 1A
CDKN1B	1027	cyclin dependent kinase inhibitor 1B
CDKN1C	1028	cyclin dependent kinase inhibitor 1C
CDKN2A	1029	cyclin dependent kinase inhibitor 2A
CDKN2AIP	55602	CDKN2A interacting protein
CDKN2AIPNL	91368	CDKN2A interacting protein N-terminal like
CDKN2B	1030	cyclin dependent kinase inhibitor 2B
CDKN2D	1032	cyclin dependent kinase inhibitor 2D
CDON	50937	cell adhesion associated, oncogene regulated
CDPF1	150383	cysteine rich DPF motif domain containing 1
CDR2	1039	cerebellar degeneration related protein 2
CDR2L	30850	cerebellar degeneration related protein 2 like
CDRT1	374286	CMT1A duplicated region transcript 1
CDS1	1040	CDP-diacylglycerol synthase 1
CDS2	8760	CDP-diacylglycerol synthase 2
CDV3	55573	CDV3 homolog
CDX1	1044	caudal type homeobox 1
CDX2	1045	caudal type homeobox 2
CDYL	9425	chromodomain Y like
CDYL2	124359	chromodomain Y like 2
CEACAM1	634	CEA cell adhesion molecule 1
CEACAM18	729767	CEA cell adhesion molecule 18
CEACAM19	56971	CEA cell adhesion molecule 19
CEACAM20	125931	CEA cell adhesion molecule 20
CEACAM5	1048	CEA cell adhesion molecule 5
CEACAM6	4680	CEA cell adhesion molecule 6
CEACAM7	1087	CEA cell adhesion molecule 7
CEBPA	1050	CCAAT enhancer binding protein alpha
CEBPB	1051	CCAAT enhancer binding protein beta
CEBPD	1052	CCAAT enhancer binding protein delta
CEBPG	1054	CCAAT enhancer binding protein gamma
CEBPZ	10153	CCAAT enhancer binding protein zeta
CEBPZOS	100505876	CEBPZ opposite strand
CELF1	10658	CUGBP Elav-like family member 1
CELSR1	9620	cadherin EGF LAG seven-pass G-type receptor 1
CELSR2	1952	cadherin EGF LAG seven-pass G-type receptor 2
CELSR3	1951	cadherin EGF LAG seven-pass G-type receptor 3
CEMIP	57214	cell migration inducing hyaluronidase 1
CEMIP2	23670	cell migration inducing hyaluronidase 2
CENATAC	338657	centrosomal AT-AC splicing factor
CENPB	1059	centromere protein B
CENPBD1	92806	CENPB DNA-binding domain containing 1
CENPBD1P1	65996	CENPB DNA-binding domains containing 1 pseudogene 1
CENPC	1060	centromere protein C
CENPJ	55835	centromere protein J
CENPN	55839	centromere protein N
CENPO	79172	centromere protein O
CENPQ	55166	centromere protein Q
CENPS	378708	centromere protein S
CENPT	80152	centromere protein T
CENPV	201161	centromere protein V
CENPX	201254	centromere protein X
CEP104	9731	centrosomal protein 104
CEP120	153241	centrosomal protein 120
CEP131	22994	centrosomal protein 131
CEP135	9662	centrosomal protein 135
CEP152	22995	centrosomal protein 152
CEP162	22832	centrosomal protein 162
CEP164	22897	centrosomal protein 164
CEP170	9859	centrosomal protein 170
CEP170B	283638	centrosomal protein 170B
CEP192	55125	centrosomal protein 192
CEP20	123811	centrosomal protein 20
CEP250	11190	centrosomal protein 250
CEP290	80184	centrosomal protein 290
CEP295	85459	centrosomal protein 295
CEP350	9857	centrosomal protein 350
CEP41	95681	centrosomal protein 41
CEP43	11116	centrosomal protein 43
CEP44	80817	centrosomal protein 44
CEP57	9702	centrosomal protein 57
CEP57L1	285753	centrosomal protein 57 like 1
CEP63	80254	centrosomal protein 63
CEP68	23177	centrosomal protein 68
CEP70	80321	centrosomal protein 70
CEP72	55722	centrosomal protein 72
CEP76	79959	centrosomal protein 76
CEP78	84131	centrosomal protein 78
CEP85	64793	centrosomal protein 85
CEP89	84902	centrosomal protein 89
CEP95	90799	centrosomal protein 95
CEP97	79598	centrosomal protein 97
CEPT1	10390	choline/ethanolamine phosphotransferase 1
CERK	64781	ceramide kinase
CERS2	29956	ceramide synthase 2
CERS5	91012	ceramide synthase 5
CERS6	253782	ceramide synthase 6
CERT1	10087	ceramide transporter 1
CES2	8824	carboxylesterase 2
CES3	23491	carboxylesterase 3
CES4A	283848	carboxylesterase 4A
CETN2	1069	centrin 2
CETN3	1070	centrin 3
CFAP20	29105	cilia and flagella associated protein 20
CFAP251	144406	cilia and flagella associated protein 251
CFAP298	56683	cilia and flagella associated protein 298
CFAP298-TCP10L	110091775	CFAP298-TCP10L readthrough
CFAP36	112942	cilia and flagella associated protein 36
CFAP410	755	cilia and flagella associated protein 410
CFAP44	55779	cilia and flagella associated protein 44
CFAP54	144535	cilia and flagella associated protein 54
CFAP69	79846	cilia and flagella associated protein 69
CFAP97	57587	cilia and flagella associated protein 97
CFB	629	complement factor B
CFDP1	10428	craniofacial development protein 1
CFI	3426	complement factor I
CFL1	1072	cofilin 1
CFLAR	8837	CASP8 and FADD like apoptosis regulator
CFTR	1080	CF transmembrane conductance regulator
CGAS	115004	cyclic GMP-AMP synthase
CGGBP1	8545	CGG triplet repeat binding protein 1
CGN	57530	cingulin
CGNL1	84952	cingulin like 1
CGRRF1	10668	cell growth regulator with ring finger domain 1
CHAC1	79094	ChaC glutathione specific gamma-glutamylcyclotransferase 1
CHAF1A	10036	chromatin assembly factor 1 subunit A
CHAF1B	8208	chromatin assembly factor 1 subunit B
CHAMP1	283489	chromosome alignment maintaining phosphoprotein 1
CHCHD1	118487	coiled-coil-helix-coiled-coil-helix domain containing 1
CHCHD10	400916	coiled-coil-helix-coiled-coil-helix domain containing 10
CHCHD2	51142	coiled-coil-helix-coiled-coil-helix domain containing 2
CHCHD3	54927	coiled-coil-helix-coiled-coil-helix domain containing 3
CHCHD4	131474	coiled-coil-helix-coiled-coil-helix domain containing 4
CHCHD5	84269	coiled-coil-helix-coiled-coil-helix domain containing 5
CHCHD6	84303	coiled-coil-helix-coiled-coil-helix domain containing 6
CHCHD7	79145	coiled-coil-helix-coiled-coil-helix domain containing 7
CHD1	1105	chromodomain helicase DNA binding protein 1
CHD1L	9557	chromodomain helicase DNA binding protein 1 like
CHD2	1106	chromodomain helicase DNA binding protein 2
CHD3	1107	chromodomain helicase DNA binding protein 3
CHD4	1108	chromodomain helicase DNA binding protein 4
CHD6	84181	chromodomain helicase DNA binding protein 6
CHD7	55636	chromodomain helicase DNA binding protein 7
CHD8	57680	chromodomain helicase DNA binding protein 8
CHD9	80205	chromodomain helicase DNA binding protein 9
CHDH	55349	choline dehydrogenase
CHEK1	1111	checkpoint kinase 1
CHEK2	11200	checkpoint kinase 2
CHERP	10523	calcium homeostasis endoplasmic reticulum protein
CHFR	55743	checkpoint with forkhead and ring finger domains
CHIC1	53344	cysteine rich hydrophobic domain 1
CHIC2	26511	cysteine rich hydrophobic domain 2
CHID1	66005	chitinase domain containing 1
CHKA	1119	choline kinase alpha
CHKB	1120	choline kinase beta
CHM	1121	CHM Rab escort protein
CHML	1122	CHM like Rab escort protein
CHMP1A	5119	charged multivesicular body protein 1A
CHMP1B	57132	charged multivesicular body protein 1B
CHMP1B2P	101060146	charged multivesicular body protein 1B2, pseudogene
CHMP2A	27243	charged multivesicular body protein 2A
CHMP2B	25978	charged multivesicular body protein 2B
CHMP3	51652	charged multivesicular body protein 3
CHMP4A	29082	charged multivesicular body protein 4A
CHMP4B	128866	charged multivesicular body protein 4B
CHMP4C	92421	charged multivesicular body protein 4C
CHMP5	51510	charged multivesicular body protein 5
CHMP6	79643	charged multivesicular body protein 6
CHMP7	91782	charged multivesicular body protein 7
CHN2	1124	chimerin 2
CHORDC1	26973	cysteine and histidine rich domain containing 1
CHP1	11261	calcineurin like EF-hand protein 1
CHP2	63928	calcineurin like EF-hand protein 2
CHPF	79586	chondroitin polymerizing factor
CHPF2	54480	chondroitin polymerizing factor 2
CHPT1	56994	choline phosphotransferase 1
CHRAC1	54108	chromatin accessibility complex subunit 1
CHRM3	1131	cholinergic receptor muscarinic 3
CHRNB1	1140	cholinergic receptor nicotinic beta 1 subunit
CHST12	55501	carbohydrate sulfotransferase 12
CHST15	51363	carbohydrate sulfotransferase 15
CHST2	9435	carbohydrate sulfotransferase 2
CHST4	10164	carbohydrate sulfotransferase 4
CHST5	23563	carbohydrate sulfotransferase 5
CHST6	4166	carbohydrate sulfotransferase 6
CHSY1	22856	chondroitin sulfate synthase 1
CHTF8	54921	chromosome transmission fidelity factor 8
CHTOP	26097	chromatin target of PRMT1
CHUK	1147	component of inhibitor of nuclear factor kappa B kinase complex
CHURC1	91612	churchill domain containing 1
CHURC1-FNTB	100529261	CHURC1-FNTB readthrough
CIAO1	9391	cytosolic iron-sulfur assembly component 1
CIAO2A	84191	cytosolic iron-sulfur assembly component 2A
CIAO2B	51647	cytosolic iron-sulfur assembly component 2B
CIAO3	64428	cytosolic iron-sulfur assembly component 3
CIAPIN1	57019	cytokine induced apoptosis inhibitor 1
CIB1	10519	calcium and integrin binding 1
CIB2	10518	calcium and integrin binding family member 2
CIBAR1	137392	CBY1 interacting BAR domain containing 1
CIC	23152	capicua transcriptional repressor
CIDEB	27141	cell death inducing DFFA like effector b
CIDEC	63924	cell death inducing DFFA like effector c
CIITA	4261	class II major histocompatibility complex transactivator
CILK1	22858	ciliogenesis associated kinase 1
CINP	51550	cyclin dependent kinase 2 interacting protein
CIPC	85457	CLOCK interacting pacemaker
CIR1	9541	corepressor interacting with RBPJ, CIR1
CIRBP	1153	cold inducible RNA binding protein
CISD1	55847	CDGSH iron sulfur domain 1
CISD2	493856	CDGSH iron sulfur domain 2
CISD3	284106	CDGSH iron sulfur domain 3
CISH	1154	cytokine inducible SH2 containing protein
CITED2	10370	Cbp/p300 interacting transactivator with Glu/Asp rich carboxy-terminal domain 2
CITED4	163732	Cbp/p300 interacting transactivator with Glu/Asp rich carboxy-terminal domain 4
CIZ1	25792	CDKN1A interacting zinc finger protein 1
CKAP2	26586	cytoskeleton associated protein 2
CKAP4	10970	cytoskeleton associated protein 4
CKAP5	9793	cytoskeleton associated protein 5
CKB	1152	creatine kinase B
CKLF	51192	chemokine like factor
CKMT1A	548596	creatine kinase, mitochondrial 1A
CKMT1B	1159	creatine kinase, mitochondrial 1B
CKS1B	1163	CDC28 protein kinase regulatory subunit 1B
CKS2	1164	CDC28 protein kinase regulatory subunit 2
CLASP1	23332	cytoplasmic linker associated protein 1
CLASP2	23122	cytoplasmic linker associated protein 2
CLASRP	11129	CLK4 associating serine/arginine rich protein
CLBA1	122616	clathrin binding box of aftiphilin containing 1
CLCA4	22802	chloride channel accessory 4
CLCC1	23155	chloride channel CLIC like 1
CLCF1	23529	cardiotrophin like cytokine factor 1
CLCN2	1181	chloride voltage-gated channel 2
CLCN3	1182	chloride voltage-gated channel 3
CLCN4	1183	chloride voltage-gated channel 4
CLCN5	1184	chloride voltage-gated channel 5
CLCN6	1185	chloride voltage-gated channel 6
CLCN7	1186	chloride voltage-gated channel 7
CLDN1	9076	claudin 1
CLDN10	9071	claudin 10
CLDN12	9069	claudin 12
CLDN15	24146	claudin 15
CLDN18	51208	claudin 18
CLDN23	137075	claudin 23
CLDN3	1365	claudin 3
CLDN4	1364	claudin 4
CLDN7	1366	claudin 7
CLDN9	9080	claudin 9
CLDND1	56650	claudin domain containing 1
CLEC16A	23274	C-type lectin domain containing 16A
CLEC2D	29121	C-type lectin domain family 2 member D
CLHC1	130162	clathrin heavy chain linker domain containing 1
CLIC1	1192	chloride intracellular channel 1
CLIC3	9022	chloride intracellular channel 3
CLIC4	25932	chloride intracellular channel 4
CLIC5	53405	chloride intracellular channel 5
CLIC6	54102	chloride intracellular channel 6
CLINT1	9685	clathrin interactor 1
CLIP1	6249	CAP-Gly domain containing linker protein 1
CLIP2	7461	CAP-Gly domain containing linker protein 2
CLIP4	79745	CAP-Gly domain containing linker protein family member 4
CLK1	1195	CDC like kinase 1
CLK2	1196	CDC like kinase 2
CLK3	1198	CDC like kinase 3
CLK4	57396	CDC like kinase 4
CLMN	79789	calmin
CLN3	1201	CLN3 lysosomal/endosomal transmembrane protein, battenin
CLN5	1203	CLN5 intracellular trafficking protein
CLN6	54982	CLN6 transmembrane ER protein
CLN8	2055	CLN8 transmembrane ER and ERGIC protein
CLNS1A	1207	chloride nucleotide-sensitive channel 1A
CLOCK	9575	clock circadian regulator
CLP1	10978	cleavage factor polyribonucleotide kinase subunit 1
CLPB	81570	caseinolytic mitochondrial matrix peptidase chaperone subunit B
CLPP	8192	caseinolytic mitochondrial matrix peptidase proteolytic subunit
CLPTM1	1209	CLPTM1 regulator of GABA type A receptor forward trafficking
CLPTM1L	81037	CLPTM1 like
CLPX	10845	caseinolytic mitochondrial matrix peptidase chaperone subunit X
CLRN3	119467	clarin 3
CLSPN	63967	claspin
CLSTN1	22883	calsyntenin 1
CLSTN3	9746	calsyntenin 3
CLTA	1211	clathrin light chain A
CLTB	1212	clathrin light chain B
CLTC	1213	clathrin heavy chain
CLTCL1	8218	clathrin heavy chain like 1
CLU	1191	clusterin
CLUAP1	23059	clusterin associated protein 1
CLUH	23277	clustered mitochondria homolog
CLUHP3	100132341	clustered mitochondria homolog pseudogene 3
CMAS	55907	cytidine monophosphate N-acetylneuraminic acid synthetase
CMBL	134147	carboxymethylenebutenolidase homolog
CMC1	152100	C-X9-C motif containing 1
CMC2	56942	C-X9-C motif containing 2
CMC4	100272147	C-X9-C motif containing 4
CMIP	80790	c-Maf inducing protein
CMPK1	51727	cytidine/uridine monophosphate kinase 1
CMPK2	129607	cytidine/uridine monophosphate kinase 2
CMTM4	146223	CKLF like MARVEL transmembrane domain containing 4
CMTM6	54918	CKLF like MARVEL transmembrane domain containing 6
CMTM7	112616	CKLF like MARVEL transmembrane domain containing 7
CMTM8	152189	CKLF like MARVEL transmembrane domain containing 8
CMTR1	23070	cap methyltransferase 1
CMTR2	55783	cap methyltransferase 2
CNBP	7555	CCHC-type zinc finger nucleic acid binding protein
CNDP2	55748	carnosine dipeptidase 2
CNEP1R1	255919	CTD nuclear envelope phosphatase 1 regulatory subunit 1
CNGA1	1259	cyclic nucleotide gated channel subunit alpha 1
CNIH1	10175	cornichon family AMPA receptor auxiliary protein 1
CNIH4	29097	cornichon family AMPA receptor auxiliary protein 4
CNKSR1	10256	connector enhancer of kinase suppressor of Ras 1
CNKSR3	154043	CNKSR family member 3
CNN2	1265	calponin 2
CNN3	1266	calponin 3
CNNM1	26507	cyclin and CBS domain divalent metal cation transport mediator 1
CNNM2	54805	cyclin and CBS domain divalent metal cation transport mediator 2
CNNM3	26505	cyclin and CBS domain divalent metal cation transport mediator 3
CNNM4	26504	cyclin and CBS domain divalent metal cation transport mediator 4
CNOT1	23019	CCR4-NOT transcription complex subunit 1
CNOT10	25904	CCR4-NOT transcription complex subunit 10
CNOT11	55571	CCR4-NOT transcription complex subunit 11
CNOT2	4848	CCR4-NOT transcription complex subunit 2
CNOT3	4849	CCR4-NOT transcription complex subunit 3
CNOT4	4850	CCR4-NOT transcription complex subunit 4
CNOT6	57472	CCR4-NOT transcription complex subunit 6
CNOT6L	246175	CCR4-NOT transcription complex subunit 6 like
CNOT7	29883	CCR4-NOT transcription complex subunit 7
CNOT8	9337	CCR4-NOT transcription complex subunit 8
CNOT9	9125	CCR4-NOT transcription complex subunit 9
CNP	1267	2',3'-cyclic nucleotide 3' phosphodiesterase
CNPPD1	27013	cyclin Pas1/PHO80 domain containing 1
CNPY2	10330	canopy FGF signaling regulator 2
CNPY3	10695	canopy FGF signaling regulator 3
CNST	163882	consortin, connexin sorting protein
CNTNAP1	8506	contactin associated protein 1
CNTRL	11064	centriolin
CNTROB	116840	centrobin, centriole duplication and spindle assembly protein
COA1	55744	cytochrome c oxidase assembly factor 1 homolog
COA3	28958	cytochrome c oxidase assembly factor 3
COA4	51287	cytochrome c oxidase assembly factor 4 homolog
COA5	493753	cytochrome c oxidase assembly factor 5
COA6	388753	cytochrome c oxidase assembly factor 6
COA7	65260	cytochrome c oxidase assembly factor 7 (putative)
COA8	84334	cytochrome c oxidase assembly factor 8
COASY	80347	Coenzyme A synthase
COBL	23242	cordon-bleu WH2 repeat protein
COBLL1	22837	cordon-bleu WH2 repeat protein like 1
COG1	9382	component of oligomeric golgi complex 1
COG2	22796	component of oligomeric golgi complex 2
COG3	83548	component of oligomeric golgi complex 3
COG4	25839	component of oligomeric golgi complex 4
COG5	10466	component of oligomeric golgi complex 5
COG6	57511	component of oligomeric golgi complex 6
COG7	91949	component of oligomeric golgi complex 7
COG8	84342	component of oligomeric golgi complex 8
COIL	8161	coilin
COL16A1	1307	collagen type XVI alpha 1 chain
COL17A1	1308	collagen type XVII alpha 1 chain
COL18A1	80781	collagen type XVIII alpha 1 chain
COL1A1	1277	collagen type I alpha 1 chain
COL27A1	85301	collagen type XXVII alpha 1 chain
COL28A1	340267	collagen type XXVIII alpha 1 chain
COL4A1	1282	collagen type IV alpha 1 chain
COL4A2	1284	collagen type IV alpha 2 chain
COL5A3	50509	collagen type V alpha 3 chain
COL6A1	1291	collagen type VI alpha 1 chain
COL6A2	1292	collagen type VI alpha 2 chain
COL7A1	1294	collagen type VII alpha 1 chain
COL9A2	1298	collagen type IX alpha 2 chain
COLCA2	120376	colorectal cancer associated 2
COLGALT1	79709	collagen beta(1-O)galactosyltransferase 1
COMMD1	150684	copper metabolism domain containing 1
COMMD10	51397	COMM domain containing 10
COMMD2	51122	COMM domain containing 2
COMMD3	23412	COMM domain containing 3
COMMD3-BMI1	100532731	COMMD3-BMI1 readthrough
COMMD4	54939	COMM domain containing 4
COMMD5	28991	COMM domain containing 5
COMMD6	170622	COMM domain containing 6
COMMD7	149951	COMM domain containing 7
COMMD8	54951	COMM domain containing 8
COMMD9	29099	COMM domain containing 9
COMT	1312	catechol-O-methyltransferase
COMTD1	118881	catechol-O-methyltransferase domain containing 1
COP1	64326	COP1 E3 ubiquitin ligase
COPA	1314	COPI coat complex subunit alpha
COPB1	1315	COPI coat complex subunit beta 1
COPB2	9276	COPI coat complex subunit beta 2
COPE	11316	COPI coat complex subunit epsilon
COPG1	22820	COPI coat complex subunit gamma 1
COPG2	26958	COPI coat complex subunit gamma 2
COPRS	55352	coordinator of PRMT5 and differentiation stimulator
COPS2	9318	COP9 signalosome subunit 2
COPS3	8533	COP9 signalosome subunit 3
COPS4	51138	COP9 signalosome subunit 4
COPS5	10987	COP9 signalosome subunit 5
COPS6	10980	COP9 signalosome subunit 6
COPS7A	50813	COP9 signalosome subunit 7A
COPS7B	64708	COP9 signalosome subunit 7B
COPS8	10920	COP9 signalosome subunit 8
COPS9	150678	COP9 signalosome subunit 9
COPZ1	22818	COPI coat complex subunit zeta 1
COQ10A	93058	coenzyme Q10A
COQ10B	80219	coenzyme Q10B
COQ2	27235	coenzyme Q2, polyprenyltransferase
COQ4	51117	coenzyme Q4
COQ5	84274	coenzyme Q5, methyltransferase
COQ6	51004	coenzyme Q6, monooxygenase
[truncated: 9,264 more rows]

## Sheet: genes_partially shared
Supplemental Table 2: Genes Partially Shared Across Datasets
hgnc_symbol	entrezgene_id	entrezgene_description
AASS	10157	aminoadipate-semialdehyde synthase
ABHD12B	145447	abhydrolase domain containing 12B
ACKR2	1238	atypical chemokine receptor 2
ADCY10P1	221442	ADCY10 pseudogene 1
ADHFE1	137872	alcohol dehydrogenase iron containing 1
AFAP1L1	134265	actin filament associated protein 1 like 1
AGBL2	79841	ATP/GTP binding protein like 2
AGER	177	advanced glycosylation end-product specific receptor
AGT	183	angiotensinogen
AKAP6	9472	A-kinase anchoring protein 6
ALDH1A2	8854	aldehyde dehydrogenase 1 family member A2
AMDHD1	144193	amidohydrolase domain containing 1
ANKRD1	27063	ankyrin repeat domain 1
ANKRD6	22881	ankyrin repeat domain 6
ANXA8	653145	annexin A8
APOD	347	apolipoprotein D
APOE	348	apolipoprotein E
ARL10	285598	ADP ribosylation factor like GTPase 10
ARMCX1	51309	armadillo repeat containing X-linked 1
ARMH1	339541	armadillo like helical domain containing 1
ATG9B	285973	autophagy related 9B
ATP6V1FNB	100130705	ATP6V1F neighbor
ATP8B3	148229	ATPase phospholipid transporting 8B3
AZIN2	113451	antizyme inhibitor 2
BCO2	83875	beta-carotene oxygenase 2
BCORL1	63035	BCL6 corepressor like 1
BICC1	80114	BicC family RNA binding protein 1
C15orf62	643338	chromosome 15 open reading frame 62
C17orf113	110806298	chromosome 17 open reading frame 113
C19orf44	84167	chromosome 19 open reading frame 44
C1R	715	complement C1r
C20orf96	140680	chromosome 20 open reading frame 96
C2orf74	339804	chromosome 2 open reading frame 74
C5AR2	27202	complement component 5a receptor 2
CAP2	10486	cyclase associated actin cytoskeleton regulatory protein 2
CARD16	114769	caspase recruitment domain family member 16
CASTOR1	652968	cytosolic arginine sensor for mTORC1 subunit 1
CCBE1	147372	collagen and calcium binding EGF domains 1
CCDC106	29903	coiled-coil domain containing 106
CCDC152	100129792	coiled-coil domain containing 152
CCDC200	100874261	coiled-coil domain containing 200
CDK14	5218	cyclin dependent kinase 14
CEP126	57562	centrosomal protein 126
CERCAM	51148	cerebral endothelial cell adhesion molecule
CFAP221	200373	cilia and flagella associated protein 221
CFAP43	80217	cilia and flagella associated protein 43
CFAP70	118491	cilia and flagella associated protein 70
CFAP91	89876	cilia and flagella associated protein 91
CFL2	1073	cofilin 2
CHAD	1101	chondroadherin
CLDN16	10686	claudin 16
CLDN6	9074	claudin 6
CLTRN	57393	collectrin, amino acid transport regulator
CMTM3	123920	CKLF like MARVEL transmembrane domain containing 3
COL4A4	1286	collagen type IV alpha 4 chain
CRYGS	1427	crystallin gamma S
CTSF	8722	cathepsin F
CTSK	1513	cathepsin K
CXCL6	6372	C-X-C motif chemokine ligand 6
CXCR5	643	C-X-C motif chemokine receptor 5
CYP2C8	1558	cytochrome P450 family 2 subfamily C member 8
CYP4F35P	284233	cytochrome P450 family 4 subfamily F member 35, pseudogene
DNAJB5	25822	DnaJ heat shock protein family (Hsp40) member B5
DNAJC18	202052	DnaJ heat shock protein family (Hsp40) member C18
DPF3	8110	double PHD fingers 3
DYNLT2	6991	dynein light chain Tctex-type 2
DZANK1	55184	double zinc ribbon and ankyrin repeat domains 1
ECM2	1842	extracellular matrix protein 2
EDA2R	60401	ectodysplasin A2 receptor
EGFL8	80864	EGF like domain multiple 8
EIF5AL1	143244	eukaryotic translation initiation factor 5A like 1
EPHX3	79852	epoxide hydrolase 3
ETNK2	55224	ethanolamine kinase 2
F2RL3	9002	F2R like thrombin or trypsin receptor 3
FABP3	2170	fatty acid binding protein 3
FAM21EP	100421577	family with sequence similarity 21, member A pseudogene
FAM227A	646851	family with sequence similarity 227 member A
FANK1	92565	fibronectin type III and ankyrin repeat domains 1
FBXL8	55336	F-box and leucine rich repeat protein 8
FBXO16	157574	F-box protein 16
FCAMR	83953	Fc fragment of IgA and IgM receptor
FER1L5	90342	fer-1 like family member 5
FERMT2	10979	fermitin family member 2
FFAR4	338557	free fatty acid receptor 4
FGD3	89846	FYVE, RhoGEF and PH domain containing 3
FLNC	2318	filamin C
FN1	2335	fibronectin 1
FN3K	64122	fructosamine 3 kinase
GBAP1	2630	glucosylceramidase beta pseudogene 1
GJC1	10052	gap junction protein gamma 1
GLIPR1	11010	GLI pathogenesis related 1
GNRH1	2796	gonadotropin releasing hormone 1
GNRHR2	114814	gonadotropin releasing hormone receptor 2 (pseudogene)
GOLGA6L4	643707	golgin A6 family like 4
GPR176	11245	G protein-coupled receptor 176
GSG1	83445	germ cell associated 1
HCAR1	27198	hydroxycarboxylic acid receptor 1
HCN4	10021	hyperpolarization activated cyclic nucleotide gated potassium channel 4
HHLA3	11147	HERV-H LTR-associating 3
HIF3A	64344	hypoxia inducible factor 3 subunit alpha
HLA-DPA1	3113	major histocompatibility complex, class II, DP alpha 1
HLA-DPB1	3115	major histocompatibility complex, class II, DP beta 1
HSF4	3299	heat shock transcription factor 4
HSPB8	26353	heat shock protein family B (small) member 8
IDO1	3620	indoleamine 2,3-dioxygenase 1
IFNE	338376	interferon epsilon
IGFBP1	3484	insulin like growth factor binding protein 1
IKZF4	64375	IKAROS family zinc finger 4
IL11RA	3590	interleukin 11 receptor subunit alpha
IL23A	51561	interleukin 23 subunit alpha
IMPG1	3617	interphotoreceptor matrix proteoglycan 1
IRAK1BP1	134728	interleukin 1 receptor associated kinase 1 binding protein 1
KATNAL1	84056	katanin catalytic subunit A1 like 1
KCNJ14	3770	potassium inwardly rectifying channel subfamily J member 14
KCNMB3	27094	potassium calcium-activated channel subfamily M regulatory beta subunit 3
KLHDC1	122773	kelch domain containing 1
KLK4	9622	kallikrein related peptidase 4
L3HYPDH	112849	trans-L-3-hydroxyproline dehydratase
LARP6	55323	La ribonucleoprotein 6, translational regulator
LAT	27040	linker for activation of T cells
LCN12	286256	lipocalin 12
LDLRAD2	401944	low density lipoprotein receptor class A domain containing 2
LETM2	137994	leucine zipper and EF-hand containing transmembrane protein 2
LOXL4	84171	lysyl oxidase like 4
LSMEM1	286006	leucine rich single-pass membrane protein 1
LY6G5B	58496	lymphocyte antigen 6 family member G5B
LYPD1	116372	LY6/PLAUR domain containing 1
LYPD5	284348	LY6/PLAUR domain containing 5
LYPD6B	130576	LY6/PLAUR domain containing 6B
MAP1LC3B2	643246	microtubule associated protein 1 light chain 3 beta 2
MAPK11	5600	mitogen-activated protein kinase 11
MASP2	10747	mannan binding lectin serine peptidase 2
MDFIC	29969	MyoD family inhibitor domain containing
MLLT11	10962	MLLT11 transcription factor 7 cofactor
MMP25	64386	matrix metallopeptidase 25
MORN4	118812	MORN repeat containing 4
MOXD1	26002	monooxygenase DBH like 1
MS4A4E	643680	membrane spanning 4-domains A4E
MTMR7	9108	myotubularin related protein 7
MTRNR2L10	100463488	MT-RNR2 like 10
MTRNR2L4	100463285	MT-RNR2 like 4
MVB12B	89853	multivesicular body subunit 12B
MXRA5	25878	matrix remodeling associated 5
NAT14	57106	N-acetyltransferase 14 (putative)
NDRG4	65009	NDRG family member 4
NEDD8-MDP1	100528064	NEDD8-MDP1 readthrough
NIBAN3	199786	niban apoptosis regulator 3
NKX3-1	4824	NK3 homeobox 1
NMRAL2P	344887	NmrA like redox sensor 2, pseudogene
NNAT	4826	neuronatin
NPHP1	4867	nephrocystin 1
NPIPA7	101059938	nuclear pore complex interacting protein family member A7
NPIPB13	613037	nuclear pore complex interacting protein family, member B13
NPIPB2	729978	nuclear pore complex interacting protein family member B2
NPIPB9	100507607	nuclear pore complex interacting protein family member B9
NPY4R	5540	neuropeptide Y receptor Y4
NPY4R2	100996758	neuropeptide Y receptor Y4-2
NRG4	145957	neuregulin 4
OLFML2A	169611	olfactomedin like 2A
OR2A4	79541	olfactory receptor family 2 subfamily A member 4
OR2L2	26246	olfactory receptor family 2 subfamily L member 2
PABPC1L	80336	poly(A) binding protein cytoplasmic 1 like
PAPLN	89932	papilin, proteoglycan like sulfated glycoprotein
PATL2	197135	PAT1 homolog 2
PDE6B	5158	phosphodiesterase 6B
PGM5P2	595135	phosphoglucomutase 5 pseudogene 2
PHACTR3	116154	phosphatase and actin regulator 3
PHF7	51533	PHD finger protein 7
PIPOX	51268	pipecolic acid and sarcosine oxidase
PLA2G4B	100137049	phospholipase A2 group IVB
PLA2G4C	8605	phospholipase A2 group IVC
PLGLB1	5343	plasminogen like B1
PON3	5446	paraoxonase 3
PPIEL	728448	peptidylprolyl isomerase E like pseudogene
PRAF2	11230	PRA1 domain family member 2
PTGIS	5740	prostaglandin I2 synthase
PTPN13	5783	protein tyrosine phosphatase non-receptor type 13
RCAN2	10231	regulator of calcineurin 2
RNF208	727800	ring finger protein 208
ROBO3	64221	roundabout guidance receptor 3
RPGRIP1L	23322	RPGRIP1 like
RPL39L	116832	ribosomal protein L39 like
SAP25	100316904	Sin3A associated protein 25
SEC31B	25956	SEC31 homolog B, COPII coat complex component
SERPINB7	8710	serpin family B member 7
SERPINI1	5274	serpin family I member 1
SIRT4	23409	sirtuin 4
SLC15A2	6565	solute carrier family 15 member 2
SLC16A7	9194	solute carrier family 16 member 7
SLC25A27	9481	solute carrier family 25 member 27
SLC2A4	6517	solute carrier family 2 member 4
SLC30A2	7780	solute carrier family 30 member 2
SMARCD3	6604	SWI/SNF related, matrix associated, actin dependent regulator of chromatin, subfamily d, member 3
SMIM11B	102723553	small integral membrane protein 11B
SNCA	6622	synuclein alpha
SNURF	8926	SNRPN upstream reading frame
SPACA4	171169	sperm acrosome associated 4
SPATA24	202051	spermatogenesis associated 24
SPDYE2	441273	speedy/RINGO cell cycle regulator family member E2
SPDYE3	441272	speedy/RINGO cell cycle regulator family member E3
SPDYE6	729597	speedy/RINGO cell cycle regulator family member E6
SPINK5	11005	serine peptidase inhibitor Kazal type 5
SPOCK2	9806	SPARC (osteonectin), cwcv and kazal like domains proteoglycan 2
SRL	6345	sarcalumenin
ST3GAL4	6484	ST3 beta-galactoside alpha-2,3-sialyltransferase 4
ST6GALNAC3	256435	ST6 N-acetylgalactosaminide alpha-2,6-sialyltransferase 3
STARD8	9754	StAR related lipid transfer domain containing 8
STC1	6781	stanniocalcin 1
STIMATE-MUSTN1	100526772	STIMATE-MUSTN1 readthrough
STRC	161497	stereocilin
SUPT3H	8464	SPT3 homolog, SAGA and STAGA complex component
SYNGAP1	8831	synaptic Ras GTPase activating protein 1
TBC1D3I	102724862	TBC1 domain family member 3I
TBX19	9095	T-box transcription factor 19
TCEA2	6919	transcription elongation factor A2
TCF7L1	83439	transcription factor 7 like 1
TDRD6	221400	tudor domain containing 6
TGFB2	7042	transforming growth factor beta 2
TGIF2-RAB5IF	100527943	TGIF2-RAB5IF readthrough
THAP10	56906	THAP domain containing 10
THAP8	199745	THAP domain containing 8
THSD7A	221981	thrombospondin type 1 domain containing 7A
TMEM160	54958	transmembrane protein 160
TMEM178A	130733	transmembrane protein 178A
TMEM183B	653659	transmembrane protein 183B
TMEM200B	399474	transmembrane protein 200B
TNNI2	7136	troponin I2, fast skeletal type
TRIM61	391712	tripartite motif containing 61
TRIM73	375593	tripartite motif containing 73
TRMT9B	57604	tRNA methyltransferase 9B (putative)
TRPC1	7220	transient receptor potential cation channel subfamily C member 1
TSPAN10	83882	tetraspanin 10
TTLL1	25809	tubulin tyrosine ligase like 1
UBAP1L	390595	ubiquitin associated protein 1 like
UBE2Q2P1	388165	ubiquitin conjugating enzyme E2 Q2 pseudogene 1
UPK3B	105375355	uroplakin 3B
URAHP	100130015	urate (hydroxyiso-) hydrolase, pseudogene
USP9Y	8287	ubiquitin specific peptidase 9 Y-linked
VGLL1	51442	vestigial like family member 1
VMAC	400673	vimentin type intermediate filament associated coiled-coil protein
VTCN1	79679	V-set domain containing T cell activation inhibitor 1
VTN	7448	vitronectin
WDR97	340390	WD repeat domain 97
WNT7B	7477	Wnt family member 7B
YJEFN3	374887	YjeF N-terminal domain containing 3
ZBTB8B	728116	zinc finger and BTB domain containing 8B
ZC2HC1A	51101	zinc finger C2HC-type containing 1A
ZFHX2	85446	zinc finger homeobox 2
ZFP82	284406	ZFP82 zinc finger protein
ZKSCAN7	55888	zinc finger with KRAB and SCAN domains 7
ZNF154	7710	zinc finger protein 154
ZNF192P1	651302	zinc finger protein 192 pseudogene 1
ZNF321P	399669	zinc finger protein 321, pseudogene
ZNF404	342908	zinc finger protein 404
ZNF540	163255	zinc finger protein 540
ZNF594	84622	zinc finger protein 594
ZNF610	162963	zinc finger protein 610
ZNF829	374899	zinc finger protein 829
ABCA1	19	ATP binding cassette subfamily A member 1
ABCB11	8647	ATP binding cassette subfamily B member 11
ACP3	55	acid phosphatase 3
ADA	100	adenosine deaminase
ADCY7	113	adenylate cyclase 7
AGPAT4	56895	1-acylglycerol-3-phosphate O-acyltransferase 4
ALOX15B	247	arachidonate 15-lipoxygenase type B
AMBP	259	alpha-1-microglobulin/bikunin precursor
ANGPTL1	9068	angiopoietin like 1
ANK1	286	ankyrin 1
ANKFN1	162282	ankyrin repeat and fibronectin type III domain containing 1
ANLN	54443	anillin actin binding protein
ANO7	50636	anoctamin 7
APOC1	341	apolipoprotein C1
APOL3	80833	apolipoprotein L3
ARHGAP6	395	Rho GTPase activating protein 6
ARMCX2	9823	armadillo repeat containing X-linked 2
AXDND1	126859	axonemal dynein light chain domain containing 1
B3GNT6	192134	UDP-GlcNAc:betaGal beta-1,3-N-acetylglucosaminyltransferase 6
B3GNT9	84752	UDP-GlcNAc:betaGal beta-1,3-N-acetylglucosaminyltransferase 9
BPIFB1	92747	BPI fold containing family B member 1
C9orf152	401546	chromosome 9 open reading frame 152
CACNA2D1	781	calcium voltage-gated channel auxiliary subunit alpha2delta 1
CACNB1	782	calcium voltage-gated channel auxiliary subunit beta 1
CAPN9	10753	calpain 9
CAVIN4	347273	caveolae associated protein 4
CCDC198	55195	coiled-coil domain containing 198
CCNB1	891	cyclin B1
CDC7	8317	cell division cycle 7
CDH26	60437	cadherin 26
CENPI	2491	centromere protein I
CENPL	91687	centromere protein L
CHRNA5	1138	cholinergic receptor nicotinic alpha 5 subunit
CHST11	50515	carbohydrate sulfotransferase 11
CP	1356	ceruloplasmin
CRISPLD2	83716	cysteine rich secretory protein LCCL domain containing 2
CYP26B1	56603	cytochrome P450 family 26 subfamily B member 1
CYS1	192668	cystin 1
CYTIP	9595	cytohesin 1 interacting protein
DNAH11	8701	dynein axonemal heavy chain 11
DNAH5	1767	dynein axonemal heavy chain 5
DPYD	1806	dihydropyrimidine dehydrogenase
DPYSL3	1809	dihydropyrimidinase like 3
DSG4	147409	desmoglein 4
EEF1A2	1917	eukaryotic translation elongation factor 1 alpha 2
ERO1B	56605	endoplasmic reticulum oxidoreductase 1 beta
FAM149A	25854	family with sequence similarity 149 member A
FAM187A	100528020	family with sequence similarity 187 member A
FAM83A	84985	family with sequence similarity 83 member A
FAM89A	375061	family with sequence similarity 89 member A
FCHO1	23149	FCH and mu domain containing endocytic adaptor 1
FHAD1	114827	forkhead associated phosphopeptide binding domain 1
FHL3	2275	four and a half LIM domains 3
FNDC11	79025	fibronectin type III domain containing 11
FOXL1	2300	forkhead box L1
FREM2	341640	FRAS1 related extracellular matrix 2
FSCN1	6624	fascin actin-bundling protein 1
GAN	8139	gigaxonin
GAREM2	150946	GRB2 associated regulator of MAPK1 subtype 2
GATA4	2626	GATA binding protein 4
GNAZ	2781	G protein subunit alpha z
GPR137C	283554	G protein-coupled receptor 137C
GRAMD1A	57655	GRAM domain containing 1A
GRIP1	23426	glutamate receptor interacting protein 1
GYG2	8908	glycogenin 2
HHEX	3087	hematopoietically expressed homeobox
HYAL1	3373	hyaluronidase 1
IFITM10	402778	interferon induced transmembrane protein 10
IGFBP6	3489	insulin like growth factor binding protein 6
IKZF2	22807	IKAROS family zinc finger 2
IL17C	27189	interleukin 17C
INSC	387755	INSC spindle orientation adaptor protein
ITGA5	3678	integrin subunit alpha 5
IZUMO4	113177	IZUMO family member 4
KCNS3	3790	potassium voltage-gated channel modifier subfamily S member 3
KCTD12	115207	potassium channel tetramerization domain containing 12
KIF18A	81930	kinesin family member 18A
KLK13	26085	kallikrein related peptidase 13
KRT16	3868	keratin 16
LDC1P	149086	leucine decarboxylase 1, pseudogene
LIFR	3977	LIF receptor subunit alpha
LOXL1	4016	lysyl oxidase like 1
LRP3	4037	LDL receptor related protein 3
LYNX1	66004	Ly6/neurotoxin 1
MAB21L4	79919	mab-21 like 4
MAGIX	79917	MAGI family member, X-linked
MAPK15	225689	mitogen-activated protein kinase 15
MEIS2	4212	Meis homeobox 2
MRAP2	112609	melanocortin 2 receptor accessory protein 2
MUCL3	135656	mucin like 3
MYH7B	57644	myosin heavy chain 7B
NCCRP1	342897	NCCRP1, F-box associated domain containing
NCF2	4688	neutrophil cytosolic factor 2
NELL1	4745	neural EGFL like 1
NOTCH2NLB	100996763	notch 2 N-terminal like B
NOTCH3	4854	notch receptor 3
NUP210	23225	nucleoporin 210
PITX1	5307	paired like homeodomain 1
PLA2G3	50487	phospholipase A2 group III
PLA2G7	7941	phospholipase A2 group VII
PLEKHB1	58473	pleckstrin homology domain containing B1
PLXNB3	5365	plexin B3
PNMA2	10687	PNMA family member 2
PPP1R1C	151242	protein phosphatase 1 regulatory inhibitor subunit 1C
PPP1R3C	5507	protein phosphatase 1 regulatory subunit 3C
PPP1R3F	89801	protein phosphatase 1 regulatory subunit 3F
PROC	5624	protein C, inactivator of coagulation factors Va and VIIIa
PRSS2	5645	serine protease 2
PSAPL1	768239	prosaposin like 1
PSG4	5672	pregnancy specific beta-1-glycoprotein 4
QKI	9444	QKI, KH domain containing RNA binding
RAD54B	25788	RAD54 homolog B
RASGRP1	10125	RAS guanyl releasing protein 1
RASSF2	9770	Ras association domain family member 2
RNF183	138065	ring finger protein 183
RUNX2	860	RUNX family transcription factor 2
S100P	6286	S100 calcium binding protein P
SDK1	221935	sidekick cell adhesion molecule 1
SIX4	51804	SIX homeobox 4
SLC17A9	63910	solute carrier family 17 member 9
SLC26A9	115019	solute carrier family 26 member 9
SLC2A10	81031	solute carrier family 2 member 10
SLC7A4	6545	solute carrier family 7 member 4
SLFN11	91607	schlafen family member 11
SLFN12	55106	schlafen family member 12
SMOC2	64094	SPARC related modular calcium binding 2
SNPH	9751	syntaphilin
SPDEF	25803	SAM pointed domain containing ETS transcription factor
SPTSSB	165679	serine palmitoyltransferase small subunit B
SYNPR	132204	synaptoporin
SYT16	83851	synaptotagmin 16
TBX6	6911	T-box transcription factor 6
TCF19	6941	transcription factor 19
TEAD2	8463	TEA domain transcription factor 2
TECRL	253017	trans-2,3-enoyl-CoA reductase like
TK1	7083	thymidine kinase 1
TLE2	7089	TLE family member 2, transcriptional corepressor
TMEM131L	23240	transmembrane 131 like
TMEM163	81615	transmembrane protein 163
TNFRSF19	55504	TNF receptor superfamily member 19
TNNT1	7138	troponin T1, slow skeletal type
TPM2	7169	tropomyosin 2
TPX2	22974	TPX2 microtubule nucleation factor
TRPS1	7227	transcriptional repressor GATA binding 1
UBE2T	29089	ubiquitin conjugating enzyme E2 T
UCP2	7351	uncoupling protein 2
VLDLR	7436	very low density lipoprotein receptor
VNN2	8875	vanin 2
WIPF1	7456	WAS/WASL interacting protein family member 1
ZC3H11B	643136	zinc finger CCCH-type containing 11B
ZNF618	114991	zinc finger protein 618
AADACP1	201651	arylacetamide deacetylase pseudogene 1
ABCA11P	79963	ATP binding cassette subfamily A member 11, pseudogene
ABCC11	85320	ATP binding cassette subfamily C member 11
ABCC2	1244	ATP binding cassette subfamily C member 2
ABCC6P2	730013	ATP binding cassette subfamily C member 6 pseudogene 2
ABCC9	10060	ATP binding cassette subfamily C member 9
ABCG5	64240	ATP binding cassette subfamily G member 5
ABHD16B	140701	abhydrolase domain containing 16B
ABLIM2	84448	actin binding LIM protein family member 2
ACAP1	9744	ArfGAP with coiled-coil, ankyrin repeat and PH domains 1
ACBD7	414149	acyl-CoA binding domain containing 7
ACOT1	641371	acyl-CoA thioesterase 1
ACOT4	122970	acyl-CoA thioesterase 4
ACRBP	84519	acrosin binding protein
ACSBG1	23205	acyl-CoA synthetase bubblegum family member 1
ACSL6	23305	acyl-CoA synthetase long chain family member 6
ACSM2A	123876	acyl-CoA synthetase medium chain family member 2A
ACSM2B	348158	acyl-CoA synthetase medium chain family member 2B
ACSM3	6296	acyl-CoA synthetase medium chain family member 3
ACTR3B	57180	actin related protein 3B
ADA2	51816	adenosine deaminase 2
ADCK1	57143	aarF domain containing kinase 1
ADCY3	109	adenylate cyclase 3
ADGRB2	576	adhesion G protein-coupled receptor B2
ADH6	130	alcohol dehydrogenase 6 (class V)
ADPRHL1	113622	ADP-ribosylhydrolase like 1
AGAP12P	414224	ArfGAP with GTPase domain, ankyrin repeat and PH domain 12, pseudogene
AHRR	57491	aryl-hydrocarbon receptor repressor
AIF1L	83543	allograft inflammatory factor 1 like
AIFM3	150209	apoptosis inducing factor mitochondria associated 3
AKAP3	10566	A-kinase anchoring protein 3
AKR7A3	22977	aldo-keto reductase family 7 member A3
ALKBH2	121642	alkB homolog 2, alpha-ketoglutarate dependent dioxygenase
ANKAR	150709	ankyrin and armadillo repeat containing
ANKDD1B	728780	ankyrin repeat and death domain containing 1B
ANKLE1	126549	ankyrin repeat and LEM domain containing 1
ANKRD16	54522	ankyrin repeat domain 16
ANKRD30B	374860	ankyrin repeat domain 30B
ANKRD36BP2	645784	ankyrin repeat domain 36B pseudogene 2
AOX1	316	aldehyde oxidase 1
AP3B2	8120	adaptor related protein complex 3 subunit beta 2
APC2	10297	APC regulator of WNT signaling pathway 2
APOB	338	apolipoprotein B
APOBEC3A	200315	apolipoprotein B mRNA editing enzyme catalytic subunit 3A
APOC2	344	apolipoprotein C2
APOC3	345	apolipoprotein C3
APOM	55937	apolipoprotein M
AQP1	358	aquaporin 1 (Colton blood group)
ARHGAP11A	9824	Rho GTPase activating protein 11A
ARHGDIG	398	Rho GDP dissociation inhibitor gamma
ASDURF	110599588	ASNSD1 upstream reading frame
ASPA	443	aspartoacylase
ASXL3	80816	ASXL transcriptional regulator 3
ATP23	91419	ATP23 metallopeptidase and ATP synthase assembly factor homolog
ATP6V1E2	90423	ATPase H+ transporting V1 subunit E2
BACH2	60468	BTB domain and CNC homolog 2
BAG2	9532	BAG cochaperone 2
BBOF1	80127	basal body orientation factor 1
BCL11A	53335	BAF chromatin remodeling complex subunit BCL11A
BEST1	7439	bestrophin 1
BEX2	84707	brain expressed X-linked 2
BIRC5	332	baculoviral IAP repeat containing 5
BLVRA	644	biliverdin reductase A
BMP7	655	bone morphogenetic protein 7
BMP8A	353500	bone morphogenetic protein 8a
BOLA2	552900	bolA family member 2
BRINP3	339479	BMP/retinoic acid inducible neural specific 3
BRME1	79173	break repair meiotic recombinase recruitment factor 1
BTN1A1	696	butyrophilin subfamily 1 member A1
BTNL9	153579	butyrophilin like 9
BUB1	699	BUB1 mitotic checkpoint serine/threonine kinase
C10orf55	414236	chromosome 10 putative open reading frame 55
C12orf60	144608	chromosome 12 open reading frame 60
C12orf66	144577	chromosome 12 open reading frame 66
C17orf97	400566	chromosome 17 open reading frame 97
C19orf48	84798	chromosome 19 open reading frame 48
C1orf54	79630	chromosome 1 open reading frame 54
C1QL1	10882	complement C1q like 1
C1QL3	389941	complement C1q like 3
C20orf27	54976	chromosome 20 open reading frame 27
C3orf70	285382	chromosome 3 open reading frame 70
C3orf85	401081	chromosome 3 open reading frame 85
C4B	721	complement C4B (Chido blood group)
C7	730	complement C7
CACNA1C	775	calcium voltage-gated channel subunit alpha1 C
CACNA2D3	55799	calcium voltage-gated channel auxiliary subunit alpha2delta 3
CACNA2D4	93589	calcium voltage-gated channel auxiliary subunit alpha2delta 4
CACNB4	785	calcium voltage-gated channel auxiliary subunit beta 4
CALB2	794	calbindin 2
CAMK1	8536	calcium/calmodulin dependent protein kinase I
CAPN11	11131	calpain 11
CAPN13	92291	calpain 13
CCDC121	79635	coiled-coil domain containing 121
CCDC138	165055	coiled-coil domain containing 138
CCDC169	728591	coiled-coil domain containing 169
CCDC171	203238	coiled-coil domain containing 171
CCDC18	343099	coiled-coil domain containing 18
CCDC7	79741	coiled-coil domain containing 7
CCL25	6370	C-C motif chemokine ligand 25
CCL5	6352	C-C motif chemokine ligand 5
CCNA2	890	cyclin A2
CCNE2	9134	cyclin E2
CCR6	1235	C-C motif chemokine receptor 6
CCR9	10803	C-C motif chemokine receptor 9
CCT6B	10693	chaperonin containing TCP1 subunit 6B
CD1D	912	CD1d molecule
CD320	51293	CD320 molecule
CDC25C	995	cell division cycle 25C
CDCA7	83879	cell division cycle associated 7
CDH16	1014	cadherin 16
CDKL1	8814	cyclin dependent kinase like 1
CDKL3	51265	cyclin dependent kinase like 3
CDKN2C	1031	cyclin dependent kinase inhibitor 2C
CDSN	1041	corneodesmosin
CEL	1056	carboxyl ester lipase
CELF2	10659	CUGBP Elav-like family member 2
CENPK	64105	centromere protein K
CENPU	79682	centromere protein U
CENPW	387103	centromere protein W
CEP128	145508	centrosomal protein 128
CEP83	51134	centrosomal protein 83
CFAP65	255101	cilia and flagella associated protein 65
CFAP92	57501	cilia and flagella associated protein 92 (putative)
CHGA	1113	chromogranin A
CIART	148523	circadian associated repressor of transcription
CIT	11113	citron rho-interacting serine/threonine kinase
CLCA1	1179	chloride channel accessory 1
CLDN2	9075	claudin 2
CLYBL	171425	citramalyl-CoA lyase
CMSS1	84319	cms1 ribosomal small subunit homolog
CNKSR2	22866	connector enhancer of kinase suppressor of Ras 2
CNTLN	54875	centlein
CNTNAP2	26047	contactin associated protein 2
COQ3	51805	coenzyme Q3, methyltransferase
CORO2B	10391	coronin 2B
CPS1	1373	carbamoyl-phosphate synthase 1
CRACR2A	84766	calcium release activated channel regulator 2A
CREB3L3	84699	cAMP responsive element binding protein 3 like 3
CRYM	1428	crystallin mu
CTAGE8	100142659	CTAGE family member 8
CTNNA3	29119	catenin alpha 3
CTU1	90353	cytosolic thiouridylase subunit 1
CYBB	1536	cytochrome b-245 beta chain
CYP2D6	1565	cytochrome P450 family 2 subfamily D member 6
CYP3A7	1551	cytochrome P450 family 3 subfamily A member 7
CYP46A1	10858	cytochrome P450 family 46 subfamily A member 1
CYP4X1	260293	cytochrome P450 family 4 subfamily X member 1
DACH1	1602	dachshund family transcription factor 1
DACT1	51339	dishevelled binding antagonist of beta catenin 1
DCLRE1B	64858	DNA cross-link repair 1B
DDC	1644	dopa decarboxylase
DDO	8528	D-aspartate oxidase
DDR2	4921	discoidin domain receptor tyrosine kinase 2
DDX28	55794	DEAD-box helicase 28
DEPDC1	55635	DEP domain containing 1
DHDH	27294	dihydrodiol dehydrogenase
DHRS2	10202	dehydrogenase/reductase 2
DIAPH3	81624	diaphanous related formin 3
DIRAS3	9077	DIRAS family GTPase 3
DKK4	27121	dickkopf WNT signaling pathway inhibitor 4
DLEC1	9940	DLEC1 cilia and flagella associated protein
DNA2	1763	DNA replication helicase/nuclease 2
DNAH17	8632	dynein axonemal heavy chain 17
DNAH3	55567	dynein axonemal heavy chain 3
DNAJC28	54943	DnaJ heat shock protein family (Hsp40) member C28
DPEP1	1800	dipeptidase 1
DTNA	1837	dystrobrevin alpha
DUS4L-BCAP29	115253422	DUS4L-BCAP29 readthrough
DYRK3	8444	dual specificity tyrosine phosphorylation regulated kinase 3
DYRK4	8798	dual specificity tyrosine phosphorylation regulated kinase 4
DYSF	8291	dysferlin
E2F2	1870	E2F transcription factor 2
E2F8	79733	E2F transcription factor 8
ECHDC3	79746	enoyl-CoA hydratase domain containing 3
EDN2	1907	endothelin 2
EDN3	1908	endothelin 3
EEF1AKMT1	221143	EEF1A lysine methyltransferase 1
EEF2KMT	196483	eukaryotic elongation factor 2 lysine methyltransferase
EFCAB12	90288	EF-hand calcium binding domain 12
EFCAB2	84288	EF-hand calcium binding domain 2
EFCAB3	146779	EF-hand calcium binding domain 3
EFCAB5	374786	EF-hand calcium binding domain 5
EFCAB6	64800	EF-hand calcium binding domain 6
EIF4EBP3	8637	eukaryotic translation initiation factor 4E binding protein 3
EIF5A2	56648	eukaryotic translation initiation factor 5A2
ELAPOR1	57535	endosome-lysosome associated apoptosis and autophagy regulator 1
EML5	161436	EMAP like 5
EML6	400954	EMAP like 6
ENPEP	2028	glutamyl aminopeptidase
ENPP7	339221	ectonucleotide pyrophosphatase/phosphodiesterase 7
EPB41L3	23136	erythrocyte membrane protein band 4.1 like 3
EPM2A	7957	EPM2A glucan phosphatase, laforin
ESPL1	9700	extra spindle pole bodies like 1, separase
ESRRG	2104	estrogen related receptor gamma
ETV5	2119	ETS variant transcription factor 5
EVA1C	59271	eva-1 homolog C
EVL	51466	Enah/Vasp-like
EXOC3L1	283849	exocyst complex component 3 like 1
EXOSC5	56915	exosome component 5
F10	2159	coagulation factor X
F5	2153	coagulation factor V
FAAP24	91442	FA core complex associated protein 24
FAHD2B	151313	fumarylacetoacetate hydrolase domain containing 2B
FAM104B	90736	family with sequence similarity 104 member B
FAM111B	374393	family with sequence similarity 111 member B
FAM151A	338094	family with sequence similarity 151 member A
FAM151B	167555	family with sequence similarity 151 member B
FAM161B	145483	FAM161 centrosomal protein B
FAM185A	222234	family with sequence similarity 185 member A
FAM20A	54757	FAM20A golgi associated secretory pathway pseudokinase
FAM220A	84792	family with sequence similarity 220 member A
FAM43A	131583	family with sequence similarity 43 member A
FAM81A	145773	family with sequence similarity 81 member A
FAM86C2P	645332	family with sequence similarity 86, member A pseudogene
FANCA	2175	FA complementation group A
FANCM	57697	FA complementation group M
FBXO10	26267	F-box protein 10
FBXO15	201456	F-box protein 15
FBXO4	26272	F-box protein 4
FCRL5	83416	Fc receptor like 5
FDX2	112812	ferredoxin 2
FDXACB1	91893	ferredoxin-fold anticodon binding domain containing 1
FGD5	152273	FYVE, RhoGEF and PH domain containing 5
FGF13	2258	fibroblast growth factor 13
FGF23	8074	fibroblast growth factor 23
FIBCD1	84929	fibrinogen C domain containing 1
FMC1	154791	formation of mitochondrial complex V assembly factor 1 homolog
FMOD	2331	fibromodulin
FOSB	2354	FosB proto-oncogene, AP-1 transcription factor subunit
FOXD2	2306	forkhead box D2
FOXM1	2305	forkhead box M1
FOXRED2	80020	FAD dependent oxidoreductase domain containing 2
FREM1	158326	FRAS1 related extracellular matrix 1
FRMD1	79981	FERM domain containing 1
FUT1	2523	fucosyltransferase 1 (H blood group)
FXN	2395	frataxin
FZD4	8322	frizzled class receptor 4
G6PC	2538	glucose-6-phosphatase catalytic subunit
GABRB3	2562	gamma-aminobutyric acid type A receptor subunit beta3
GABRG2	2566	gamma-aminobutyric acid type A receptor subunit gamma2
GADL1	339896	glutamate decarboxylase like 1
GCNA	93953	germ cell nuclear acidic peptidase
GET1-SH3BGR	106865373	GET1-SH3BGR readthrough
GINS1	9837	GINS complex subunit 1
GINS2	51659	GINS complex subunit 2
GINS3	64785	GINS complex subunit 3
GKAP1	80318	G kinase anchoring protein 1
GLB1L	79411	galactosidase beta 1 like
GLOD5	392465	glyoxalase domain containing 5
GNB1L	54584	G protein subunit beta 1 like
GNB4	59345	G protein subunit beta 4
GPD1	2819	glycerol-3-phosphate dehydrogenase 1
GREM1	26585	gremlin 1, DAN family BMP antagonist
GRHL3	57822	grainyhead like transcription factor 3
GRIP2	80852	glutamate receptor interacting protein 2
GRK4	2868	G protein-coupled receptor kinase 4
GSTA2	2939	glutathione S-transferase alpha 2
GUCA2A	2980	guanylate cyclase activator 2A
GUCA2B	2981	guanylate cyclase activator 2B
GUSBP1	728411	GUSB pseudogene 1
H2AC8	3012	H2A clustered histone 8
H2BC15	8341	H2B clustered histone 15
H2BC18	440689	H2B clustered histone 18
H2BU1	128312	H2B.U histone 1
H3C8	8355	H3 clustered histone 8
H4C11	8363	H4 clustered histone 11
HAGHL	84264	hydroxyacylglutathione hydrolase like
HAUS7	55559	HAUS augmin like complex subunit 7
HIP1	3092	huntingtin interacting protein 1
HLA-DQB1	3119	major histocompatibility complex, class II, DQ beta 1
HLA-DRA	3122	major histocompatibility complex, class II, DR alpha
HMBS	3145	hydroxymethylbilane synthase
HMGCS2	3158	3-hydroxy-3-methylglutaryl-CoA synthase 2
HOXA1	3198	homeobox A1
HPDL	84842	4-hydroxyphenylpyruvate dioxygenase like
HRCT1	646962	histidine rich carboxyl terminus 1
HSD11B2	3291	hydroxysteroid 11-beta dehydrogenase 2
HSD17B13	345275	hydroxysteroid 17-beta dehydrogenase 13
HSPA1L	3305	heat shock protein family A (Hsp70) member 1 like
HUNK	30811	hormonally up-regulated Neu-associated kinase
ICA1L	130026	islet cell autoantigen 1 like
IGFBPL1	347252	insulin like growth factor binding protein like 1
IGFL1	374918	IGF like family member 1
IGFL2	147920	IGF like family member 2
IKZF3	22806	IKAROS family zinc finger 3
IL17D	53342	interleukin 17D
IL1B	3553	interleukin 1 beta
IL3RA	3563	interleukin 3 receptor subunit alpha
IQCH	64799	IQ motif containing H
IRF8	3394	interferon regulatory factor 8
ITGAM	3684	integrin subunit alpha M
ITK	3702	IL2 inducible T cell kinase
JCAD	57608	junctional cadherin 5 associated
KBTBD8	84541	kelch repeat and BTB domain containing 8
KCNAB2	8514	potassium voltage-gated channel subfamily A regulatory beta subunit 2
KCNH2	3757	potassium voltage-gated channel subfamily H member 2
KCNJ13	3769	potassium inwardly rectifying channel subfamily J member 13
KCNJ2	3759	potassium inwardly rectifying channel subfamily J member 2
KCNK10	54207	potassium two pore domain channel subfamily K member 10
KCNK15	60598	potassium two pore domain channel subfamily K member 15
KDM8	79831	lysine demethylase 8
KHK	3795	ketohexokinase
KIAA0825	285600	KIAA0825
KIAA2012	100652824	KIAA2012
KIF24	347240	kinesin family member 24
KIF9	64147	kinesin family member 9
KLHL34	257240	kelch like family member 34
KLLN	100144748	killin, p53 regulated DNA replication inhibitor
KRT12	3859	keratin 12
KRT42P	284116	keratin 42 pseudogene
L3MBTL4	91133	L3MBTL histone methyl-lysine binding protein 4
LAMA1	284217	laminin subunit alpha 1
LAMA4	3910	laminin subunit alpha 4
LBX2	85474	ladybird homeobox 2
LEF1	51176	lymphoid enhancer binding factor 1
LHX4	89884	LIM homeobox 4
LIMCH1	22998	LIM and calponin homology domains 1
LINC01347	731275	long intergenic non-protein coding RNA 1347
LINC02694	400359	long intergenic non-protein coding RNA 2694
LMCD1	29995	LIM and cysteine rich domains 1
LMNTD1	160492	lamin tail domain containing 1
LMO2	4005	LIM domain only 2
LONRF2	164832	LON peptidase N-terminal domain and ring finger 2
LRAT	9227	lecithin retinol acyltransferase
LRP5L	91355	LDL receptor related protein 5 like
LRRC73	221424	leucine rich repeat containing 73
LYAR	55646	Ly1 antibody reactive
MACROD1	28992	mono-ADP ribosylhydrolase 1
MACROD2	140733	mono-ADP ribosylhydrolase 2
MALRD1	340895	MAM and LDL receptor class A domain containing 1
MAMLD1	10046	mastermind like domain containing 1
MANEAL	149175	mannosidase endo-alpha like
MAP10	54627	microtubule associated protein 10
MAP3K7CL	56911	MAP3K7 C-terminal like
MAP7D3	79649	MAP7 domain containing 3
MAPK8IP1	9479	mitogen-activated protein kinase 8 interacting protein 1
MARS2	92935	methionyl-tRNA synthetase 2, mitochondrial
MARVELD1	83742	MARVEL domain containing 1
MBLAC1	255374	metallo-beta-lactamase domain containing 1
MBLAC2	153364	metallo-beta-lactamase domain containing 2
MCOLN3	55283	mucolipin 3
MEIS3	56917	Meis homeobox 3
MEP1B	4225	meprin A subunit beta
METTL1	4234	methyltransferase like 1
MFSD6L	162387	major facilitator superfamily domain containing 6 like
MKI67	4288	marker of proliferation Ki-67
MLF1	4291	myeloid leukemia factor 1
MME	4311	membrane metalloendopeptidase
MMRN2	79812	multimerin 2
MOCS1	4337	molybdenum cofactor synthesis 1
MPP1	4354	membrane palmitoylated protein 1
MRM1	79922	mitochondrial rRNA methyltransferase 1
MRO	83876	maestro
MROH7	374977	maestro heat like repeat family member 7
MS4A10	341116	membrane spanning 4-domains A10
MSANTD3-TMEFF1	100526694	MSANTD3-TMEFF1 readthrough
MTARC1	64757	mitochondrial amidoxime reducing component 1
MUC2	4583	mucin 2, oligomeric mucus/gel-forming
MYB	4602	MYB proto-oncogene, transcription factor
MYLK3	91807	myosin light chain kinase 3
MYO5A	4644	myosin VA
MYOM2	9172	myomesin 2
MYOT	9499	myotilin
MYPN	84665	myopalladin
MYT1L	23040	myelin transcription factor 1 like
NAALADL1	10004	N-acetylated alpha-linked acidic dipeptidase like 1
NCALD	83988	neurocalcin delta
NCAPH	23397	non-SMC condensin I complex subunit H
NDUFAF4	29078	NADH:ubiquinone oxidoreductase complex assembly factor 4
NEB	4703	nebulin
NEGR1	257194	neuronal growth regulator 1
NEK2	4751	NIMA related kinase 2
NELL2	4753	neural EGFL like 2
NEU3	10825	neuraminidase 3
NEU4	129807	neuraminidase 4
NFATC1	4772	nuclear factor of activated T cells 1
NHLRC1	378884	NHL repeat containing E3 ubiquitin protein ligase 1
NLE1	54475	notchless homolog 1
NLRP6	171389	NLR family pyrin domain containing 6
NPAS1	4861	neuronal PAS domain protein 1
NR1I3	9970	nuclear receptor subfamily 1 group I member 3
NR2C2AP	126382	nuclear receptor 2C2 associated protein
NRIP3	56675	nuclear receptor interacting protein 3
NRM	11270	nurim
NT5DC3	51559	5'-nucleotidase domain containing 3
NTF3	4908	neurotrophin 3
NUDT1	4521	nudix hydrolase 1
NUF2	83540	NUF2 component of NDC80 kinetochore complex
NUFIP1	26747	nuclear FMR1 interacting protein 1
NUP62CL	54830	nucleoporin 62 C-terminal like
NUPR1	26471	nuclear protein 1, transcriptional regulator
NUSAP1	51203	nucleolar and spindle associated protein 1
NUTM2B	729262	NUT family member 2B
NWD2	57495	NACHT and WD repeat domain containing 2
OR10G3	26533	olfactory receptor family 10 subfamily G member 3
OR1D2	4991	olfactory receptor family 1 subfamily D member 2
OR1I1	126370	olfactory receptor family 1 subfamily I member 1
OR2AT4	341152	olfactory receptor family 2 subfamily AT member 4
OR4K17	390436	olfactory receptor family 4 subfamily K member 17
OR52K1	390036	olfactory receptor family 52 subfamily K member 1
OR5A2	219981	olfactory receptor family 5 subfamily A member 2
OR7C1	26664	olfactory receptor family 7 subfamily C member 1
OSBP2	23762	oxysterol binding protein 2
OSGEPL1	64172	O-sialoglycoprotein endopeptidase like 1
OTC	5009	ornithine carbamoyltransferase
P2RY11	5032	purinergic receptor P2Y11
PALM	5064	paralemmin
PARD6G	84552	par-6 family cell polarity regulator gamma
PARPBP	55010	PARP1 binding protein
PBK	55872	PDZ binding kinase
PBX4	80714	PBX homeobox 4
PCDHGB5	56101	protocadherin gamma subfamily B, 5
PCOLCE2	26577	procollagen C-endopeptidase enhancer 2
PCP4L1	654790	Purkinje cell protein 4 like 1
PERM1	84808	PPARGC1 and ESRR induced regulator, muscle 1
PEX11G	92960	peroxisomal biogenesis factor 11 gamma
PHEX	5251	phosphate regulating endopeptidase homolog X-linked
PHYHIP	9796	phytanoyl-CoA 2-hydroxylase interacting protein
PIGW	284098	phosphatidylinositol glycan anchor biosynthesis class W
PINX1	54984	PIN2 (TERF1) interacting telomerase inhibitor 1
PITX2	5308	paired like homeodomain 2
PKLR	5313	pyruvate kinase L/R
PKMYT1	9088	protein kinase, membrane associated tyrosine/threonine 1
PLAC9	219348	placenta associated 9
PLCD4	84812	phospholipase C delta 4
PLK4	10733	polo like kinase 4
PLXNC1	10154	plexin C1
PLXND1	23129	plexin D1
PMF1-BGLAP	100527963	PMF1-BGLAP readthrough
PMP22	5376	peripheral myelin protein 22
PNLIPRP2	5408	pancreatic lipase related protein 2 (gene/pseudogene)
POLR1G	10849	RNA polymerase I subunit G
POU2F2	5452	POU class 2 homeobox 2
POU5F2	134187	POU domain class 5, transcription factor 2
PPAN-P2RY11	692312	PPAN-P2RY11 readthrough
PPARGC1A	10891	PPARG coactivator 1 alpha
PPIL6	285755	peptidylprolyl isomerase like 6
PPP1R36	145376	protein phosphatase 1 regulatory subunit 36
PRIM1	5557	DNA primase subunit 1
PRLR	5618	prolactin receptor
PRODH	5625	proline dehydrogenase 1
PRPS1	5631	phosphoribosyl pyrophosphate synthetase 1
PRR11	55771	proline rich 11
PRR4	5554	proline rich protein HaeIII subfamily 1
PRR7	80758	proline rich 7, synaptic
PRX	57716	periaxin
PSTK	118672	phosphoseryl-tRNA kinase
PTGES3L	100885848	prostaglandin E synthase 3 like
PTGES3L-AARSD1	100885850	PTGES3L-AARSD1 readthrough
PTRH1	138428	peptidyl-tRNA hydrolase 1 homolog
PUS7	54517	pseudouridine synthase 7
PWP2	5822	PWP2 small subunit processome component
PYCR3	65263	pyrroline-5-carboxylate reductase 3
RAB19	401409	RAB19, member RAS oncogene family
RAD51	5888	RAD51 recombinase
RAD51AP1	10635	RAD51 associated protein 1
RAI2	10742	retinoic acid induced 2
RAPGEF3	10411	Rap guanine nucleotide exchange factor 3
RASA3	22821	RAS p21 protein activator 3
RASGRF2	5924	Ras protein specific guanine nucleotide releasing factor 2
RASSF10	644943	Ras association domain family member 10
RBBP8NL	140893	RBBP8 N-terminal like
RBM24	221662	RNA binding motif protein 24
REXO5	81691	RNA exonuclease 5
RFC3	5983	replication factor C subunit 3
RGMA	56963	repulsive guidance molecule BMP co-receptor a
RGPD1	400966	RANBP2 like and GRIP domain containing 1
RGPD2	729857	RANBP2 like and GRIP domain containing 2
RGS11	8786	regulator of G protein signaling 11
RGS14	10636	regulator of G protein signaling 14
RGS17	26575	regulator of G protein signaling 17
RGS5	8490	regulator of G protein signaling 5
RHCG	51458	Rh family C glycoprotein
RIMS2	9699	regulating synaptic membrane exocytosis 2
RIMS3	9783	regulating synaptic membrane exocytosis 3
RMI2	116028	RecQ mediated genome instability 2
RNF166	115992	ring finger protein 166
RNF227	284023	ring finger protein 227
RNFT2	84900	ring finger protein, transmembrane 2
RPL3L	6123	ribosomal protein L3 like
RPS6KL1	83694	ribosomal protein S6 kinase like 1
RRAD	6236	RRAD, Ras related glycolysis inhibitor and calcium channel regulator
RRP9	9136	ribosomal RNA processing 9, U3 small nucleolar RNA binding protein
S100A3	6274	S100 calcium binding protein A3
SAC3D1	29901	SAC3 domain containing 1
SAPCD2	89958	suppressor APC domain containing 2
SCFD2	152579	sec1 family domain containing 2
SCML4	256380	Scm polycomb group protein like 4
SCN2A	6326	sodium voltage-gated channel alpha subunit 2
SELENOM	140606	selenoprotein M
SEMA3F	6405	semaphorin 3F
SEMA5A	9037	semaphorin 5A
SEPTIN14	346288	septin 14
SERP2	387923	stress associated endoplasmic reticulum protein family member 2
SERPINB5	5268	serpin family B member 5
SERPINE2	5270	serpin family E member 2
SERTAD4	56256	SERTA domain containing 4
SFRP5	6425	secreted frizzled related protein 5
SFXN2	118980	sideroflexin 2
SHE	126669	Src homology 2 domain containing E
SHISAL1	85352	shisa like 1
SIK1	150094	salt inducible kinase 1
SLC10A2	6555	solute carrier family 10 member 2
SLC13A2	9058	solute carrier family 13 member 2
SLC14A1	6563	solute carrier family 14 member 1 (Kidd blood group)
SLC1A6	6511	solute carrier family 1 member 6
SLC25A12	8604	solute carrier family 25 member 12
SLC25A19	60386	solute carrier family 25 member 19
SLC25A21	89874	solute carrier family 25 member 21
SLC25A34	284723	solute carrier family 25 member 34
SLC25A51P4	494141	SLC25A51 pseudogene 4
SLC26A1	10861	solute carrier family 26 member 1
SLC28A2	9153	solute carrier family 28 member 2
SLC2A2	6514	solute carrier family 2 member 2
SLC2A5	6518	solute carrier family 2 member 5
SLC2A9	56606	solute carrier family 2 member 9
SLC35E4	339665	solute carrier family 35 member E4
SLC37A2	219855	solute carrier family 37 member 2
SLC38A11	151258	solute carrier family 38 member 11
SLC38A3	10991	solute carrier family 38 member 3
SLC47A2	146802	solute carrier family 47 member 2
SLC5A4	6527	solute carrier family 5 member 4
SLC6A12	6539	solute carrier family 6 member 12
SLC6A4	6532	solute carrier family 6 member 4
SLC6A7	6534	solute carrier family 6 member 7
SLC7A2	6542	solute carrier family 7 member 2
SLC7A9	11136	solute carrier family 7 member 9
SMIM11A	54065	small integral membrane protein 11A
SMIM4	440957	small integral membrane protein 4
SMLR1	100507203	small leucine rich protein 1
SNORC	389084	secondary ossification center associated regulator of chondrocyte maturation
SNX22	79856	sorting nexin 22
SOAT2	8435	sterol O-acyltransferase 2
SOCS1	8651	suppressor of cytokine signaling 1
SOWAHD	347454	sosondowah ankyrin repeat domain family member D
SPC24	147841	SPC24 component of NDC80 kinetochore complex
SPC25	57405	SPC25 component of NDC80 kinetochore complex
SPIB	6689	Spi-B transcription factor
SPIN2B	474343	spindlin family member 2B
SPINK4	27290	serine peptidase inhibitor Kazal type 4
SPINK9	643394	serine peptidase inhibitor Kazal type 9
SPNS3	201305	sphingolipid transporter 3 (putative)
SPON1	10418	spondin 1
SPON2	10417	spondin 2
SPRY3	10251	sprouty RTK signaling antagonist 3
SRM	6723	spermidine synthase
SSTR1	6751	somatostatin receptor 1
SSUH2	51066	ssu-2 homolog
ST3GAL3	6487	ST3 beta-galactoside alpha-2,3-sialyltransferase 3
STOX1	219736	storkhead box 1
SULT1E1	6783	sulfotransferase family 1E member 1
SULT2A1	6822	sulfotransferase family 2A member 1
SUSD2	56241	sushi domain containing 2
SUV39H1	6839	suppressor of variegation 3-9 homolog 1
SYNE1	23345	spectrin repeat containing nuclear envelope protein 1
SYNE3	161176	spectrin repeat containing nuclear envelope family member 3
SYP	6855	synaptophysin
TAT	6898	tyrosine aminotransferase
TBX10	347853	T-box transcription factor 10
TENM3	55714	teneurin transmembrane protein 3
TFAP4	7023	transcription factor AP-4
THBS2	7058	thrombospondin 2
THEMIS2	9473	thymocyte selection associated family member 2
THNSL1	79896	threonine synthase like 1
TIMM8A	1678	translocase of inner mitochondrial membrane 8A
TINAG	27283	tubulointerstitial nephritis antigen
TIPIN	54962	TIMELESS interacting protein
TLR6	10333	toll like receptor 6
TMED6	146456	transmembrane p24 trafficking protein 6
TMEM198	130612	transmembrane protein 198
TMEM201	199953	transmembrane protein 201
TMEM229A	730130	transmembrane protein 229A
TMEM238	388564	transmembrane protein 238
TMEM253	643382	transmembrane protein 253
TNC	3371	tenascin C
TNFRSF11B	4982	TNF receptor superfamily member 11b
TNS4	84951	tensin 4
TOGARAM2	165186	TOG array regulator of axonemal microtubules 2
TOP1MT	116447	DNA topoisomerase I mitochondrial
TOX	9760	thymocyte selection associated high mobility group box
TPH1	7166	tryptophan hydroxylase 1
TPH2	121278	tryptophan hydroxylase 2
TPRXL	348825	tetrapeptide repeat homeobox like (pseudogene)
TPSG1	25823	tryptase gamma 1
TRAPPC3L	100128327	trafficking protein particle complex 3 like
TSPAN4	7106	tetraspanin 4
TSPAN7	7102	tetraspanin 7
TSSK6	83983	testis specific serine kinase 6
TTC27	55622	tetratricopeptide repeat domain 27
TTLL11	158135	tubulin tyrosine ligase like 11
TTLL6	284076	tubulin tyrosine ligase like 6
TTR	7276	transthyretin
TUBA8	51807	tubulin alpha 8
TUBB2B	347733	tubulin beta 2B class IIb
TWNK	56652	twinkle mtDNA helicase
TYW1B	441250	tRNA-yW synthesizing protein 1 homolog B
UBE3D	90025	ubiquitin protein ligase E3D
UFSP1	402682	UFM1 specific peptidase 1 (inactive)
UGT1A3	54659	UDP glucuronosyltransferase family 1 member A3
UGT1A4	54657	UDP glucuronosyltransferase family 1 member A4
UGT1A5	54579	UDP glucuronosyltransferase family 1 member A5
ULK4	54986	unc-51 like kinase 4
UNC5D	137970	unc-5 netrin receptor D
UPB1	51733	beta-ureidopropionase 1
URAD	646625	ureidoimidazoline (2-oxo-4-hydroxy-4-carboxy-5-) decarboxylase
URGCP-MRPS24	100534592	URGCP-MRPS24 readthrough
USP13	8975	ubiquitin specific peptidase 13
USP27X	389856	ubiquitin specific peptidase 27 X-linked
VAV3	10451	vav guanine nucleotide exchange factor 3
WASH7P	653635	WASP family homolog 7, pseudogene
WDHD1	11169	WD repeat and HMG-box DNA binding protein 1
WDR4	10785	WD repeat domain 4
WDR76	79968	WD repeat domain 76
WNT9A	7483	Wnt family member 9A
WWOX	51741	WW domain containing oxidoreductase
XRCC2	7516	X-ray repair cross complementing 2
ZBTB49	166793	zinc finger and BTB domain containing 49
ZFP69	339559	ZFP69 zinc finger protein
ZG16	653808	zymogen granule protein 16
ZNF30	90075	zinc finger protein 30
ZNF311	282890	zinc finger protein 311
ZNF367	195828	zinc finger protein 367
ZNF442	79973	zinc finger protein 442
ZNF460	10794	zinc finger protein 460
ZNF471	57573	zinc finger protein 471
ZNF485	220992	zinc finger protein 485
ZNF530	348327	zinc finger protein 530
ZNF547	284306	zinc finger protein 547
ZNF563	147837	zinc finger protein 563
ZNF573	126231	zinc finger protein 573
ZNF578	147660	zinc finger protein 578
ZNF593	51042	zinc finger protein 593
ZNF658	26149	zinc finger protein 658
ZNF684	127396	zinc finger protein 684
ZNF696	79943	zinc finger protein 696
ZNF704	619279	zinc finger protein 704
ZNF77	58492	zinc finger protein 77
ZNF837	116412	zinc finger protein 837
ZNF850	342892	zinc finger protein 850
ZNRF3	84133	zinc and ring finger 3
ZP3	7784	zona pellucida glycoprotein 3
ZRANB3	84083	zinc finger RANBP2-type containing 3
ZSWIM5	57643	zinc finger SWIM-type containing 5
