# Supplementary material for: Comparative Analysis of Public RNA-Sequencing Data from Human Intestinal Enteroid (HIEs) Infected with Enteric RNA Viruses Identifies Universal and Virus-Specific Epithelial Responses
Source: Viruses. 2021 Jun 3;13(6):1059. doi: 10.3390/v13061059 (PMC8227290; doi:10.3390/v13061059)
Supplement: Supplementary file 1 [file viruses-13-01059-s001.zip › Supplemental Table 3 - Genes unique across datasets.xlsx]

## Sheet: DEGs unique
Supplemental Table 3: Differentially Expressed Genes (DEGs) Identified in a Single Dataset
hgnc_symbol	entrezgene_id	entrezgene_description	dataset
IFI27	3429	interferon alpha inducible protein 27	astrovirus
REV3L	5980	REV3 like, DNA directed polymerase zeta catalytic subunit	astrovirus
ADAR	103	adenosine deaminase RNA specific	norovirus
APOBEC3F	200316	apolipoprotein B mRNA editing enzyme catalytic subunit 3F	norovirus
APOL1	8542	apolipoprotein L1	norovirus
APOL6	80830	apolipoprotein L6	norovirus
BRCA2	675	BRCA2 DNA repair associated	norovirus
BTC	685	betacellulin	norovirus
DAPP1	27071	dual adaptor of phosphotyrosine and 3-phosphoinositides 1	norovirus
DDO	8528	D-aspartate oxidase	norovirus
DNAH6	1768	dynein axonemal heavy chain 6	norovirus
DNAJC6	9829	DnaJ heat shock protein family (Hsp40) member C6	norovirus
DTX3L	151636	deltex E3 ubiquitin ligase 3L	norovirus
GMPR	2766	guanosine monophosphate reductase	norovirus
HEG1	57493	heart development protein with EGF like domains 1	norovirus
IFI35	3430	interferon induced protein 35	norovirus
IFIT5	24138	interferon induced protein with tetratricopeptide repeats 5	norovirus
IL15RA	3601	interleukin 15 receptor subunit alpha	norovirus
KRT13	3860	keratin 13	norovirus
LGALS9	3965	galectin 9	norovirus
LMO2	4005	LIM domain only 2	norovirus
MT2A	4502	metallothionein 2A	norovirus
NMI	9111	N-myc and STAT interactor	norovirus
NUB1	51667	negative regulator of ubiquitin like proteins 1	norovirus
PARP14	54625	poly(ADP-ribose) polymerase family member 14	norovirus
PHF11	51131	PHD finger protein 11	norovirus
PSMB8	5696	proteasome 20S subunit beta 8	norovirus
PSMB9	5698	proteasome 20S subunit beta 9	norovirus
RBM43	375287	RNA binding motif protein 43	norovirus
REC8	9985	REC8 meiotic recombination protein	norovirus
RNF213	57674	ring finger protein 213	norovirus
RTP4	64108	receptor transporter protein 4	norovirus
SAMD9	54809	sterile alpha motif domain containing 9	norovirus
SCLT1	132320	sodium channel and clathrin linker 1	norovirus
SHFL	55337	shiftless antiviral inhibitor of ribosomal frameshifting	norovirus
SLFN5	162394	schlafen family member 5	norovirus
SOCS1	8651	suppressor of cytokine signaling 1	norovirus
SP140L	93349	SP140 nuclear body protein like	norovirus
TAP1	6890	transporter 1, ATP binding cassette subfamily B member	norovirus
TAP2	6891	transporter 2, ATP binding cassette subfamily B member	norovirus
TLE4	7091	TLE family member 4, transcriptional corepressor	norovirus
TLR3	7098	toll like receptor 3	norovirus
TNFSF13B	10673	TNF superfamily member 13b	norovirus
TRIM14	9830	tripartite motif containing 14	norovirus
TRIM21	6737	tripartite motif containing 21	norovirus
TRIM25	7706	tripartite motif containing 25	norovirus
TRIM34	53840	tripartite motif containing 34	norovirus
TRIM56	81844	tripartite motif containing 56	norovirus
ZNFX1	57169	zinc finger NFX1-type containing 1	norovirus
CCL5	6352	C-C motif chemokine ligand 5	rotavirus
GJD2	57369	gap junction protein delta 2	rotavirus
IFI6	2537	interferon alpha inducible protein 6	rotavirus
IFNL1	282618	interferon lambda 1	rotavirus
IFNL2	282616	interferon lambda 2	rotavirus
IFNL3	282617	interferon lambda 3	rotavirus
IRS1	3667	insulin receptor substrate 1	rotavirus
MLKL	197259	mixed lineage kinase domain like pseudokinase	rotavirus
NLRC5	84166	NLR family CARD domain containing 5	rotavirus
OR1I1	126370	olfactory receptor family 1 subfamily I member 1	rotavirus
SLC25A28	81894	solute carrier family 25 member 28	rotavirus
STARD5	80765	StAR related lipid transfer domain containing 5	rotavirus
TMEM140	55281	transmembrane protein 140	rotavirus
TRANK1	9881	tetratricopeptide repeat and ankyrin repeat containing 1	rotavirus
TREX1	11277	three prime repair exonuclease 1	rotavirus
ZNF333	84449	zinc finger protein 333	rotavirus
ZNF426	79088	zinc finger protein 426	rotavirus
ZNF503	84858	zinc finger protein 503	rotavirus
